# Supplementary material for: Acoustics of rubbing feathers: the velvet of owl feathers reduces frictional noise
Source: J Exp Biol. 2025 Jan 27;228(2):jeb246234. doi: 10.1242/jeb.246234 (PMC11832125; doi:10.1242/jeb.246234)
Supplement: Dataset 1. Raw data [file jexbio-228-246234-Dataset1.xlsx]

## Sheet: Full rubbing dataset
Species num	species	treatment	trial	primary	pennulae	barbs frayed	Background noise (dB)	Background noise (Pa)	avg power (Pa)	average power (dB)	diff sum of squares (Pa)	dB corrected (dB)	SPL partial (dB)			How each column is calculated:	notes
1	RTHA	1	1	0	2	0	60.2	0.0204659	0.102572	74.2	0.10051	74.0236	33.0236			column L (avg - bkg)
1	RTHA	1	3	1	2	0	67	0.0447744	0.133669	76.5	0.125947	75.9831	34.9831			diff sum of squares	sqrt(avg power Pa^2 - bg noise Pa^2)
1	RTHA	1	2	0	2	0	60.1	0.0202316	0.115088	75.2	0.113296	75.0637	34.0637			dB corrected	diff sum of squares converted to dB
1	RTHA	1	1	0	2	0	60.1	0.0202316	0.120512	75.6	0.118802	75.4758	34.4758			column P: SPL partial (Pa)	dB corrected (dB) - 41 (dB)	41 dB is the known calibration of the microphone relative to the gain settings used for this experiment
1	RTHA	1	3	0	2	0	60.2	0.0204659	0.127653	76.1	0.126001	75.9869	34.9869
1	RTHA	1	2	0	2	0	60.2	0.0204659	0.129131	76.2	0.127499	76.0895	35.0895
1	RTHA	1	3	0	2	0	67.5	0.0474275	0.162566	78.2	0.155494	77.8137	36.8137			Species: see "Table S1" tab
1	RTHA	1	2	1	2	0	67.4	0.0468846	0.174193	78.8	0.167765	78.4734	37.4734			Treatment: 1 = no manipulation, 2 = hairspray applied, 3 = hairspray removed
1	RTHA	3	2	0	2	0	60.7	0.0216785	0.155249	77.8	0.153728	77.7145	36.7145			Trial: replicates within each feather pair
1	RTHA	3	1	0	2	0	60.7	0.0216785	0.157047	77.9	0.155544	77.8164	36.8164			Primary: 1 = primary feathers, 0 = secondary feathers
1	RTHA	1	3	0	2	0	60.1	0.0202316	0.162566	78.2	0.161302	78.1322	37.1322			Individual: for Barred Owl (BNOW), we obtained feathers from more than one particular individual bird
1	RTHA	1	2	0	2	0	67.5	0.0474275	0.202316	80.1	0.196678	79.8545	38.8545			Pennulae: 0 = no velvet, 2 = extensive velvet
1	RTHA	3	3	0	2	0	60.7	0.0216785	0.17825	79	0.176927	78.9353	37.9353			Background noise: measured background sound when rubbing was not occurring (see methods)
1	RTHA	1	3	0	2	0	64.7	0.0343582	0.19321	79.7	0.190131	79.5604	38.5604			Average Power: measured sound during rubbing trial as measured in RAVEN software (https://www.ravensoundsoftware.com/). See methods section of paper for full details. See methods for details
1	RTHA	3	2	0	2	0	59.7	0.019321	0.184514	79.3	0.1835	79.2521	38.2521			dB corrected: sound of rubbing after background sound subtracted
1	RTHA	3	1	1	2	0	59.4	0.0186651	0.184514	79.3	0.183568	79.2553	38.2553			SPL Partial: -41 dB is the calibration of the microphone relative to the gain settings used for this experiment
1	RTHA	1	1	0	2	0	67.5	0.0474275	0.216785	80.7	0.211534	80.487	39.487
1	RTHA	1	1	1	2	0	67	0.0447744	0.214304	80.6	0.209574	80.4062	39.4062
1	RTHA	3	3	1	2	0	59.6	0.0190999	0.2	80	0.199086	79.9602	38.9602
1	RTHA	3	3	0	2	0	59.7	0.019321	0.202316	80.1	0.201391	80.0602	39.0602
1	RTHA	1	3	1	2	0	66.5	0.0422698	0.227002	81.1	0.223032	80.9467	39.9467
1	RTHA	1	2	1	2	0	67	0.0447744	0.229631	81.2	0.225223	81.0317	40.0317
1	RTHA	1	1	0	2	0	64.7	0.0343582	0.219296	80.8	0.216587	80.6921	39.6921
1	RTHA	3	3	1	2	0	59.4	0.0186651	0.204659	80.2	0.203806	80.1637	39.1637
1	RTHA	1	2	1	2	0	66.5	0.0422698	0.229631	81.2	0.225707	81.0503	40.0503
1	RTHA	3	1	0	2	0	59.7	0.019321	0.216785	80.7	0.215923	80.6654	39.6654
1	RTHA	3	2	1	2	0	59.6	0.0190999	0.221835	80.9	0.221011	80.8677	39.8677
1	RTHA	1	2	0	2	0	64.7	0.0343582	0.246054	81.8	0.243643	81.7145	40.7145
1	RTHA	3	2	1	2	0	59.4	0.0186651	0.23229	81.3	0.231539	81.2719	40.2719
1	RTHA	3	1	1	2	0	59.6	0.0190999	0.23498	81.4	0.234202	81.3712	40.3712
1	RTHA	3	1	0	2	0	59.9	0.0197711	0.2377	81.5	0.236877	81.4698	40.4698
1	RTHA	3	2	0	2	0	59.9	0.0197711	0.246054	81.8	0.245258	81.7719	40.7719
1	RTHA	3	3	0	2	0	59.9	0.0197711	0.254701	82.1	0.253932	82.0738	41.0738
1	RTHA	1	1	1	2	0	66.5	0.0422698	0.292435	83.3	0.289364	83.2083	42.2083
1	RTHA	3	1	1	2	0	60	0.02	0.272917	82.7	0.272183	82.6766	41.6766
1	RTHA	3	1	0	2	0	59.5	0.0188812	0.272917	82.7	0.272263	82.6792	41.6792
1	RTHA	3	3	0	2	0	59.5	0.0188812	0.272917	82.7	0.272263	82.6792	41.6792
1	RTHA	3	2	1	2	0	60	0.02	0.285779	83.1	0.285078	83.0787	42.0787
1	RTHA	1	3	1	2	0	67.4	0.0468846	0.31335	83.9	0.309823	83.8017	42.8017
1	RTHA	3	3	1	2	0	60	0.02	0.306217	83.7	0.305564	83.6814	42.6814
1	RTHA	3	1	1	2	0	59.7	0.019321	0.320649	84.1	0.320066	84.0842	43.0842
1	RTHA	1	1	1	2	0	67.4	0.0468846	0.372417	85.4	0.369454	85.3306	44.3306
1	RTHA	3	2	1	2	0	59.7	0.019321	0.36394	85.2	0.363427	85.1877	44.1877
1	RTHA	1	3	1	2	0	65.7	0.0385505	0.403673	86.1	0.401828	86.0602	45.0602
1	RTHA	2	3	0	2	0	59.8	0.0195447	0.389969	85.8	0.389479	85.7891	44.7891
1	RTHA	3	3	1	2	0	59.7	0.019321	0.389969	85.8	0.38949	85.7893	44.7893
1	RTHA	3	2	0	2	0	59.5	0.0188812	0.399052	86	0.398606	85.9903	44.9903
1	RTHA	1	1	1	2	0	65.7	0.0385505	0.422698	86.5	0.420936	86.4637	45.4637
1	RTHA	2	2	0	2	0	59.8	0.0195447	0.422698	86.5	0.422246	86.4907	45.4907
1	RTHA	1	2	1	2	0	65.7	0.0385505	0.479767	87.6	0.478215	87.5719	46.5719
1	RTHA	2	3	1	2	0	59.6	0.0190999	0.474275	87.5	0.47389	87.493	46.493
1	RTHA	2	1	1	2	0	59.5	0.0188812	0.508195	88.1	0.507844	88.094	47.094
1	RTHA	2	1	0	2	0	59.8	0.0195447	0.514079	88.2	0.513707	88.1937	47.1937
1	RTHA	2	1	1	2	0	59.6	0.0190999	0.538307	88.6	0.537968	88.5945	47.5945
1	RTHA	2	2	1	2	0	59.5	0.0188812	0.550846	88.8	0.550522	88.7949	47.7949
1	RTHA	2	2	1	2	0	59.3	0.0184514	0.570204	89.1	0.569905	89.0954	48.0954
1	RTHA	2	3	1	2	0	59.3	0.0184514	0.583485	89.3	0.583194	89.2957	48.2957
1	RTHA	2	1	0	2	0	59.8	0.0195447	0.60399	89.6	0.603674	89.5954	48.5954
1	RTHA	2	2	1	2	0	59.6	0.0190999	0.610984	89.7	0.610686	89.6958	48.6958
1	RTHA	2	2	0	2	0	59.8	0.0195447	0.632456	90	0.632153	89.9959	48.9959
1	RTHA	2	3	0	2	0	59.8	0.0195447	0.632456	90	0.632153	89.9959	48.9959
1	RTHA	2	3	1	2	0	59.5	0.0188812	0.709627	91	0.709376	90.9969	49.9969
1	RTHA	2	1	0	2	0	59.7	0.019321	0.760379	91.6	0.760133	91.5972	50.5972
1	RTHA	2	2	0	2	0	59.8	0.0195447	0.824195	92.3	0.823963	92.2976	51.2976
1	RTHA	2	2	0	2	0	59.7	0.019321	0.853159	92.6	0.85294	92.5978	51.5978
1	RTHA	2	1	1	2	0	59.3	0.0184514	0.873032	92.8	0.872837	92.7981	51.7981
1	RTHA	2	1	0	2	0	59.8	0.0195447	0.924762	93.3	0.924555	93.2981	52.2981
1	RTHA	2	3	0	2	0	59.7	0.019321	0.924762	93.3	0.92456	93.2981	52.2981
1	RTHA	2	1	1	2	0	59.6	0.0190999	0.979558	93.8	0.979371	93.7983	52.7983
1	RTHA	2	2	1	2	0	59.6	0.0190999	0.979558	93.8	0.979371	93.7983	52.7983
1	RTHA	2	3	0	2	0	59.8	0.0195447	1.20512	95.6	1.20496	95.5989	54.5989
1	RTHA	2	3	1	2	0	59.6	0.0190999	1.20512	95.6	1.20497	95.5989	54.5989
2	BNOW	1	1	1	2	0	60.6	0.0214304	0.034756	64.8	0.0273627	62.7226	21.7226
2	BNOW	1	1	1	2	0	60.5	0.0211851	0.0359774	65.1	0.0290786	63.2509	22.2509
2	BNOW	1	3	1	2	0	60.6	0.0214304	0.0381092	65.6	0.0315127	63.9491	22.9491
2	BNOW	1	2	0	2	0	60.4	0.0209426	0.0408348	66.2	0.0350555	64.8745	23.8745
2	BNOW	1	3	0	2	0	60.4	0.0209426	0.0408348	66.2	0.0350555	64.8745	23.8745
2	BNOW	1	3	0	2	0	60.7	0.0216785	0.0417859	66.4	0.0357226	65.0383	24.0383
2	BNOW	1	2	1	2	0	60.6	0.0214304	0.0417859	66.4	0.035872	65.0745	24.0745
2	BNOW	1	1	0	2	0	60.4	0.0209426	0.0413076	66.3	0.0356052	65.0097	24.0097
2	BNOW	1	3	1	2	0	60.5	0.0211851	0.0432544	66.7	0.0377112	65.5088	24.5088
2	BNOW	1	3	1	2	0	60.7	0.0216785	0.0447744	67	0.0391764	65.8399	24.8399
2	BNOW	1	1	1	2	0	60.7	0.0216785	0.0458174	67.2	0.0403642	66.0993	25.0993
2	BNOW	1	2	1	2	0	60.6	0.0214304	0.0458174	67.2	0.0404965	66.1278	25.1278
2	BNOW	1	2	1	2	0	60.5	0.0211851	0.0479767	67.6	0.0430459	66.658	25.658
2	BNOW	1	2	0	2	0	60.7	0.0216785	0.0485322	67.7	0.0434214	66.7335	25.7335
2	BNOW	1	2	0	2	0	60.7	0.0216785	0.0485322	67.7	0.0434214	66.7335	25.7335
2	BNOW	1	3	1	2	0	60.6	0.0214304	0.0490942	67.8	0.0441699	66.8819	25.8819
2	BNOW	1	2	1	2	0	60.6	0.0214304	0.0508195	68.1	0.0460799	67.2496	26.2496
2	BNOW	1	1	0	2	0	60.7	0.0216785	0.0514079	68.2	0.0466135	67.3496	26.3496
2	BNOW	1	2	1	2	0	60.7	0.0216785	0.0532145	68.5	0.0485986	67.7119	26.7119
2	BNOW	1	3	1	2	0	60.6	0.0214304	0.0538307	68.6	0.049381	67.8506	26.8506
2	BNOW	1	1	1	2	0	60.6	0.0214304	0.0590242	69.4	0.0549963	68.7861	27.7861
2	BNOW	1	1	1	2	0	60.6	0.0214304	0.0625216	69.9	0.058734	69.3572	28.3572
2	BNOW	1	3	0	2	0	60.7	0.0216785	0.0654681	70.3	0.0617747	69.7956	28.7956
2	BNOW	1	1	0	2	0	60.7	0.0216785	0.0662262	70.4	0.0625776	69.9078	28.9078
2	BNOW	3	2	0	2	0	59.2	0.0182402	0.07871	71.9	0.0765674	71.6603	30.6603
2	BNOW	3	3	0	2	0	59.2	0.0182402	0.07871	71.9	0.0765674	71.6603	30.6603
2	BNOW	3	2	0	2	0	59.3	0.0184514	0.0824195	72.3	0.0803276	72.0767	31.0767
2	BNOW	3	1	0	2	0	59.2	0.0182402	0.0883141	72.9	0.0864099	72.7107	31.7107
2	BNOW	3	1	0	2	0	59.3	0.0184514	0.093547	73.4	0.0917093	73.2277	32.2277
2	BNOW	3	2	0	2	0	59.5	0.0188812	0.0968345	73.7	0.0949759	73.5317	32.5317
2	BNOW	3	3	0	2	0	59.5	0.0188812	0.107406	74.6	0.105734	74.4637	33.4637
2	BNOW	3	3	1	2	0	59.5	0.0188812	0.120512	75.6	0.119024	75.4921	34.4921
2	BNOW	3	3	1	2	0	59.4	0.0186651	0.123319	75.8	0.121898	75.6994	34.6994
2	BNOW	3	1	1	2	0	59.3	0.0184514	0.123319	75.8	0.121931	75.7017	34.7017
2	BNOW	3	3	1	2	0	59.5	0.0188812	0.130626	76.3	0.129254	76.2083	35.2083
2	BNOW	3	3	1	2	0	59.3	0.0184514	0.135217	76.6	0.133952	76.5184	35.5184
2	BNOW	3	3	0	2	0	59.3	0.0184514	0.138366	76.8	0.13713	76.7221	35.7221
2	BNOW	3	1	0	2	0	59.5	0.0188812	0.143229	77.1	0.141979	77.0239	36.0239
2	BNOW	3	2	1	2	0	59.5	0.0188812	0.143229	77.1	0.141979	77.0239	36.0239
2	BNOW	3	2	1	2	0	59.3	0.0184514	0.144887	77.2	0.143707	77.129	36.129
2	BNOW	3	1	1	2	0	59.5	0.0188812	0.146565	77.3	0.145344	77.2273	36.2273
2	BNOW	3	2	1	2	0	59.4	0.0186651	0.149979	77.5	0.148813	77.4322	36.4322
2	BNOW	3	1	1	2	0	59.4	0.0186651	0.151716	77.6	0.150563	77.5338	36.5338
2	BNOW	3	2	1	2	0	59.6	0.0190999	0.166353	78.4	0.165253	78.3424	37.3424
2	BNOW	3	1	1	2	0	59.6	0.0190999	0.182402	79.2	0.181399	79.1521	38.1521
2	BNOW	3	2	1	2	0	59.5	0.0188812	0.19321	79.7	0.192285	79.6583	38.6583
2	BNOW	3	3	1	2	0	59.6	0.0190999	0.195447	79.8	0.194512	79.7583	38.7583
2	BNOW	3	1	1	2	0	59.5	0.0188812	0.207028	80.3	0.206166	80.2637	39.2637
2	BNOW	2	2	0	2	0	59.4	0.0186651	0.224404	81	0.223626	80.9698	39.9698
2	BNOW	2	1	0	2	0	59.4	0.0186651	0.229631	81.2	0.228871	81.1712	40.1712
2	BNOW	2	2	0	2	0	59.5	0.0188812	0.243237	81.7	0.242503	81.6738	40.6738
2	BNOW	2	1	0	2	0	59.5	0.0188812	0.248903	81.9	0.248186	81.8749	40.8749
2	BNOW	2	1	0	2	0	59.7	0.019321	0.260633	82.3	0.259916	82.2761	41.2761
2	BNOW	2	2	1	2	0	59.4	0.0186651	0.266704	82.5	0.26605	82.4787	41.4787
2	BNOW	2	2	0	2	0	59.7	0.019321	0.276077	82.8	0.2754	82.7787	41.7787
2	BNOW	2	1	1	2	0	59.4	0.0186651	0.279274	82.9	0.278649	82.8806	41.8806
2	BNOW	2	3	0	2	0	59.7	0.019321	0.299247	83.5	0.298623	83.4819	42.4819
2	BNOW	2	3	1	2	0	59.9	0.0197711	0.306217	83.7	0.305579	83.6819	42.6819
2	BNOW	2	2	1	2	0	60.2	0.0204659	0.316979	84	0.316317	83.9819	42.9819
2	BNOW	2	3	1	2	0	60.2	0.0204659	0.316979	84	0.316317	83.9819	42.9819
2	BNOW	2	2	1	2	0	59.9	0.0197711	0.324362	84.2	0.323759	84.1838	43.1838
2	BNOW	2	1	1	2	0	59.9	0.0197711	0.34756	84.8	0.346997	84.7859	43.7859
2	BNOW	2	3	0	2	0	59.5	0.0188812	0.368154	85.3	0.36767	85.2886	44.2886
2	BNOW	2	1	1	2	0	60.2	0.0204659	0.381092	85.6	0.380542	85.5875	44.5875
2	BNOW	2	3	1	2	0	59.4	0.0186651	0.385505	85.7	0.385053	85.6898	44.6898
2	BNOW	2	3	1	2	0	59.4	0.0186651	0.403673	86.1	0.403242	86.0907	45.0907
2	BNOW	2	3	0	2	0	59.4	0.0186651	0.442619	86.9	0.442225	86.8923	45.8923
2	BNOW	2	1	1	2	0	59.8	0.0195447	0.458174	87.2	0.457756	87.1921	46.1921
2	BNOW	2	1	1	2	0	59.4	0.0186651	0.474275	87.5	0.473907	87.4933	46.4933
2	BNOW	2	2	1	2	0	59.4	0.0186651	0.485322	87.7	0.484963	87.6936	46.6936
2	BNOW	2	2	1	2	0	59.8	0.0195447	0.508195	88.1	0.507819	88.0936	47.0936
2	BNOW	2	3	1	2	0	59.8	0.0195447	0.514079	88.2	0.513707	88.1937	47.1937
3	BDOW	1	1	1	2	0	59.4	0.0186651	0.025765	62.2	0.0177609	58.9687	17.9687
3	BDOW	1	1	0	2	0	59.9	0.0197711	0.0302712	63.6	0.0229227	61.1847	20.1847
3	BDOW	1	2	0	2	0	59.7	0.019321	0.0306217	63.7	0.0237569	61.4952	20.4952
3	BDOW	1	2	0	2	0	59.9	0.0197711	0.0320649	64.1	0.0252441	62.0226	21.0226
3	BDOW	1	2	1	2	0	59.8	0.0195447	0.0351585	64.9	0.0292254	63.2946	22.2946
3	BDOW	1	3	0	2	0	59.9	0.0197711	0.0355656	65	0.0295638	63.3946	22.3946
3	BDOW	1	2	1	2	0	59.7	0.019321	0.0351585	64.9	0.0293737	63.3386	22.3386
3	BDOW	1	3	0	2	0	60.7	0.0216785	0.0381092	65.6	0.0313425	63.9021	22.9021
3	BDOW	1	1	1	2	0	59.8	0.0195447	0.0368154	65.3	0.031199	63.8622	22.8622
3	BDOW	1	1	0	2	0	59.7	0.019321	0.0372417	65.4	0.0318378	64.0383	23.0383
3	BDOW	1	3	0	2	0	59.7	0.019321	0.0372417	65.4	0.0318378	64.0383	23.0383
3	BDOW	1	3	0	2	0	59.7	0.019321	0.0381092	65.6	0.0328483	64.3097	23.3097
3	BDOW	1	3	0	2	0	60.2	0.0204659	0.0394485	65.9	0.0337243	64.5383	23.5383
3	BDOW	1	2	0	2	0	59.4	0.0186651	0.037673	65.5	0.0327241	64.2768	23.2768
3	BDOW	1	1	0	2	0	59.4	0.0186651	0.0389969	65.8	0.0342399	64.6701	23.6701
3	BDOW	1	3	1	2	0	59.4	0.0186651	0.0399052	66	0.035271	64.9278	23.9278
3	BDOW	1	3	1	2	0	59.8	0.0195447	0.0408348	66.2	0.0358536	65.0701	24.0701
3	BDOW	1	1	0	2	0	60.5	0.0211851	0.0427592	66.6	0.0371422	65.3768	24.3768
3	BDOW	1	1	1	2	0	59.8	0.0195447	0.0413076	66.3	0.0363912	65.1993	24.1993
3	BDOW	1	3	1	2	0	59.8	0.0195447	0.0413076	66.3	0.0363912	65.1993	24.1993
3	BDOW	1	1	0	2	0	60.2	0.0204659	0.0422698	66.5	0.0369849	65.3399	24.3399
3	BDOW	1	2	1	2	0	60.5	0.0211851	0.0432544	66.7	0.0377112	65.5088	24.5088
3	BDOW	1	2	0	2	0	60.5	0.0211851	0.0432544	66.7	0.0377112	65.5088	24.5088
3	BDOW	1	1	1	2	0	60.2	0.0204659	0.0432544	66.7	0.0381063	65.5993	24.5993
3	BDOW	1	2	1	2	0	59.2	0.0182402	0.0417859	66.4	0.0375947	65.4819	24.4819
3	BDOW	1	1	0	2	0	60.7	0.0216785	0.0452929	67.1	0.0397679	65.9701	24.9701
3	BDOW	1	3	0	2	0	59.3	0.0184514	0.0422698	66.5	0.03803	65.5819	24.5819
3	BDOW	3	1	0	2	0	59.4	0.0186651	0.0437552	66.8	0.0395744	65.9277	24.9277
3	BDOW	1	1	0	2	0	59.4	0.0186651	0.0442619	66.9	0.0401339	66.0496	25.0496
3	BDOW	1	1	0	2	0	59.3	0.0184514	0.0442619	66.9	0.0402326	66.071	25.071
3	BDOW	1	2	0	2	0	60.7	0.0216785	0.0479767	67.6	0.0427995	66.6082	25.6082
3	BDOW	1	1	1	2	0	59.7	0.019321	0.0458174	67.2	0.0415443	66.3496	25.3496
3	BDOW	1	3	0	2	0	59.4	0.0186651	0.0452929	67.1	0.0412681	66.2917	25.2917
3	BDOW	1	1	1	2	0	60	0.02	0.0468846	67.4	0.0424048	66.5277	25.5277
3	BDOW	1	2	1	2	0	60.2	0.0204659	0.0474275	67.5	0.0427845	66.6051	25.6051
3	BDOW	1	3	0	2	0	59.4	0.0186651	0.0474275	67.5	0.0436002	66.7692	25.7692
3	BDOW	1	3	1	2	0	59.5	0.0188812	0.0479767	67.6	0.0441051	66.8692	25.8692
3	BDOW	1	1	0	2	0	59.7	0.019321	0.0485322	67.7	0.0445205	66.9506	25.9506
3	BDOW	1	1	1	2	0	60.6	0.0214304	0.0526054	68.4	0.0480423	67.6119	26.6119
3	BDOW	1	1	1	2	0	60.4	0.0209426	0.0526054	68.4	0.0482569	67.6506	26.6506
3	BDOW	1	3	0	2	0	60.5	0.0211851	0.0532145	68.5	0.0488157	67.7506	26.7506
3	BDOW	1	2	0	2	0	59.7	0.019321	0.0532145	68.5	0.0495831	67.8861	26.8861
3	BDOW	1	2	0	2	0	60.2	0.0204659	0.0557224	68.9	0.051828	68.2707	27.2707
3	BDOW	1	2	1	2	0	60	0.02	0.0557224	68.9	0.0520095	68.3011	27.3011
3	BDOW	3	3	0	2	0	59.4	0.0186651	0.0557224	68.9	0.0525034	68.3831	27.3831
3	BDOW	3	2	0	2	0	59.4	0.0186651	0.0576806	69.2	0.0545772	68.7196	27.7196
3	BDOW	1	3	1	2	0	60.8	0.0219296	0.0610984	69.7	0.0570273	69.1011	28.1011
3	BDOW	3	2	1	2	0	59.4	0.0186651	0.0583485	69.3	0.0552826	68.8312	27.8312
3	BDOW	1	3	1	2	0	60.2	0.0204659	0.0610984	69.7	0.0575688	69.1831	28.1831
3	BDOW	1	1	1	2	0	60.5	0.0211851	0.0625216	69.9	0.058823	69.3703	28.3703
3	BDOW	3	3	0	2	0	59.2	0.0182402	0.060399	69.6	0.057579	69.1847	28.1847
3	BDOW	1	3	1	2	0	60.6	0.0214304	0.0647187	70.2	0.0610676	69.6956	28.6956
3	BDOW	1	2	0	2	0	59.3	0.0184514	0.0618059	69.8	0.0589874	69.3946	28.3946
3	BDOW	1	2	1	2	0	59.4	0.0186651	0.0632456	70	0.0604286	69.6042	28.6042
3	BDOW	3	3	0	2	0	59.4	0.0186651	0.0639779	70.1	0.0611947	69.7137	28.7137
3	BDOW	1	2	0	2	0	59.4	0.0186651	0.0647187	70.2	0.0619688	69.8229	28.8229
3	BDOW	1	3	1	2	0	59.2	0.0182402	0.0654681	70.3	0.0628758	69.9491	28.9491
3	BDOW	1	2	1	2	0	59.5	0.0188812	0.0662262	70.4	0.0634777	70.0318	29.0318
3	BDOW	1	2	1	2	0	59.8	0.0195447	0.0669931	70.5	0.0640787	70.1137	29.1137
3	BDOW	1	1	1	2	0	60.8	0.0219296	0.0701504	70.9	0.0666346	70.4534	29.4534
3	BDOW	3	1	1	2	0	59.4	0.0186651	0.0669931	70.5	0.0643404	70.1491	29.1491
3	BDOW	1	3	1	2	0	59.7	0.019321	0.0677688	70.6	0.0649562	70.2318	29.2318
3	BDOW	3	2	1	2	0	59.3	0.0184514	0.0669931	70.5	0.064402	70.1574	29.1574
3	BDOW	3	2	1	2	0	59.4	0.0186651	0.0685536	70.7	0.0659637	70.3655	29.3655
3	BDOW	3	3	1	2	0	59.4	0.0186651	0.0685536	70.7	0.0659637	70.3655	29.3655
3	BDOW	1	3	1	2	0	60.4	0.0209426	0.0709627	71	0.067802	70.6042	29.6042
3	BDOW	1	1	1	2	0	59.5	0.0188812	0.0717844	71.1	0.0692568	70.7886	29.7886
3	BDOW	3	3	0	2	0	59.3	0.0184514	0.0734565	71.3	0.0711013	71.017	30.017
3	BDOW	1	1	1	2	0	59.2	0.0182402	0.0734565	71.3	0.0711558	71.0236	30.0236
3	BDOW	1	2	1	2	0	60.8	0.0219296	0.07871	71.9	0.0755934	71.5491	30.5491
3	BDOW	1	3	1	2	0	60.5	0.0211851	0.07871	71.9	0.0758054	71.5734	30.5734
3	BDOW	1	1	1	2	0	60.8	0.0219296	0.0796214	72	0.0765419	71.6574	30.6574
3	BDOW	3	1	1	2	0	60.2	0.0204659	0.07871	71.9	0.0760027	71.596	30.596
3	BDOW	3	2	1	2	0	60.2	0.0204659	0.07871	71.9	0.0760027	71.596	30.596
3	BDOW	3	1	0	2	0	59.2	0.0182402	0.07871	71.9	0.0765674	71.6603	30.6603
3	BDOW	3	3	0	2	0	59.8	0.0195447	0.0805434	72.1	0.0781361	71.8364	30.8364
3	BDOW	3	3	1	2	0	60.2	0.0204659	0.0814761	72.2	0.0788638	71.917	30.917
3	BDOW	1	2	1	2	0	60.4	0.0209426	0.0833739	72.4	0.0807008	72.117	31.117
3	BDOW	3	1	1	2	0	59.8	0.0195447	0.0824195	72.3	0.0800686	72.0486	31.0486
3	BDOW	1	2	1	2	0	60.6	0.0214304	0.0843393	72.5	0.0815712	72.2101	31.2101
3	BDOW	3	2	0	2	0	59.2	0.0182402	0.0814761	72.2	0.0794081	71.9767	30.9767
3	BDOW	1	3	1	2	0	60	0.02	0.0843393	72.5	0.0819336	72.2486	31.2486
3	BDOW	3	2	0	2	0	59.4	0.0186651	0.0833739	72.4	0.0812577	72.1767	31.1767
3	BDOW	3	2	1	2	0	59.8	0.0195447	0.0843393	72.5	0.0820434	72.2603	31.2603
3	BDOW	3	3	1	2	0	59.3	0.0184514	0.0833739	72.4	0.0813065	72.1819	31.1819
3	BDOW	3	3	0	2	0	60.6	0.0214304	0.0873032	72.8	0.084632	72.5301	31.5301
3	BDOW	3	1	0	2	0	59.4	0.0186651	0.0893367	73	0.0873651	72.8062	31.8062
3	BDOW	3	2	0	2	0	59.5	0.0188812	0.0914176	73.2	0.0894465	73.0107	32.0107
3	BDOW	3	1	1	2	0	59.4	0.0186651	0.0914176	73.2	0.0894919	73.0151	32.0151
3	BDOW	3	2	1	2	0	59.6	0.0190999	0.0924762	73.3	0.0904823	73.1107	32.1107
3	BDOW	3	1	0	2	0	59.5	0.0188812	0.0924762	73.3	0.0905282	73.1151	32.1151
3	BDOW	3	2	0	2	0	59.8	0.0195447	0.095726	73.6	0.0937095	73.4151	32.4151
3	BDOW	3	3	1	2	0	59.8	0.0195447	0.0979558	73.8	0.0959861	73.6236	32.6236
3	BDOW	3	1	0	2	0	59.8	0.0195447	0.09909	73.9	0.0971434	73.7277	32.7277
3	BDOW	3	2	0	2	0	59.3	0.0184514	0.100237	74	0.0985246	73.8503	32.8503
3	BDOW	3	2	1	2	0	59.8	0.0195447	0.101398	74.1	0.0994967	73.9356	32.9356
3	BDOW	3	3	1	2	0	59.8	0.0195447	0.10376	74.3	0.101903	74.1431	33.1431
3	BDOW	1	3	1	2	0	60.8	0.0219296	0.106177	74.5	0.103888	74.3107	33.3107
3	BDOW	3	1	1	2	0	59.6	0.0190999	0.10376	74.3	0.101987	74.1503	33.1503
3	BDOW	3	1	1	2	0	59.3	0.0184514	0.106177	74.5	0.104561	74.3668	33.3668
3	BDOW	1	2	1	2	0	60.8	0.0219296	0.112468	75	0.11031	74.8317	33.8317
3	BDOW	3	1	1	2	0	59.8	0.0195447	0.111181	74.9	0.109449	74.7637	33.7637
3	BDOW	3	1	1	2	0	59.6	0.0190999	0.111181	74.9	0.109528	74.7699	33.7699
3	BDOW	3	1	1	2	0	59.6	0.0190999	0.111181	74.9	0.109528	74.7699	33.7699
3	BDOW	1	2	1	2	0	60.8	0.0219296	0.119132	75.5	0.117097	75.3503	34.3503
3	BDOW	3	2	1	2	0	59.4	0.0186651	0.117769	75.4	0.11628	75.2895	34.2895
3	BDOW	3	2	0	2	0	60.6	0.0214304	0.121907	75.7	0.120009	75.5637	34.5637
3	BDOW	3	2	0	2	0	59.9	0.0197711	0.120512	75.6	0.118879	75.4815	34.4815
3	BDOW	3	1	0	2	0	60.6	0.0214304	0.124747	75.9	0.122892	75.7699	34.7699
3	BDOW	3	3	1	2	0	59.6	0.0190999	0.124747	75.9	0.123276	75.797	34.797
3	BDOW	3	1	0	2	0	59.3	0.0184514	0.124747	75.9	0.123375	75.8039	34.8039
3	BDOW	3	3	0	2	0	59.3	0.0184514	0.126191	76	0.124835	75.9061	34.9061
3	BDOW	2	2	1	2	0	60.1	0.0202316	0.132139	76.4	0.130581	76.297	35.297
3	BDOW	3	2	1	2	0	59.6	0.0190999	0.132139	76.4	0.130751	76.3083	35.3083
3	BDOW	3	2	1	2	0	59.6	0.0190999	0.133669	76.5	0.132297	76.4104	35.4104
3	BDOW	3	2	1	2	0	60	0.02	0.135217	76.6	0.133729	76.5039	35.5039
3	BDOW	3	3	0	2	0	59.5	0.0188812	0.136782	76.7	0.135473	76.6164	35.6164
3	BDOW	3	2	1	2	0	59.3	0.0184514	0.136782	76.7	0.135532	76.6202	35.6202
3	BDOW	3	3	1	2	0	59.6	0.0190999	0.141589	77	0.140295	76.9202	35.9202
3	BDOW	3	3	0	2	0	59.9	0.0197711	0.143229	77.1	0.141858	77.0164	36.0164
3	BDOW	3	1	1	2	0	59.4	0.0186651	0.143229	77.1	0.142007	77.0256	36.0256
3	BDOW	3	2	0	2	0	59.3	0.0184514	0.143229	77.1	0.142035	77.0273	36.0273
3	BDOW	3	1	1	2	0	60	0.02	0.144887	77.2	0.1435	77.1164	36.1164
3	BDOW	3	3	1	2	0	60	0.02	0.146565	77.3	0.145194	77.2184	36.2184
3	BDOW	3	3	1	2	0	59.6	0.0190999	0.148262	77.4	0.147027	77.3273	36.3273
3	BDOW	3	3	1	2	0	59.3	0.0184514	0.148262	77.4	0.147109	77.3322	36.3322
3	BDOW	1	3	1	2	0	60.8	0.0219296	0.157047	77.9	0.155509	77.8145	36.8145
3	BDOW	3	1	0	2	0	59.9	0.0197711	0.160705	78.1	0.159484	78.0338	37.0338
3	BDOW	3	1	1	2	0	59.3	0.0184514	0.162566	78.2	0.161516	78.1437	37.1437
3	BDOW	1	3	1	2	0	61	0.0224404	0.168279	78.5	0.166776	78.4221	37.4221
3	BDOW	3	2	1	2	0	59.4	0.0186651	0.168279	78.5	0.167241	78.4462	37.4462
3	BDOW	1	1	1	2	0	60.8	0.0219296	0.172199	78.7	0.170797	78.629	37.629
3	BDOW	2	3	1	2	0	59.6	0.0190999	0.170228	78.6	0.169153	78.545	37.545
3	BDOW	3	3	1	2	0	59.5	0.0188812	0.172199	78.7	0.17116	78.6475	37.6475
3	BDOW	3	1	1	2	0	59.5	0.0188812	0.174193	78.8	0.173166	78.7487	37.7487
3	BDOW	3	3	1	2	0	59.4	0.0186651	0.17621	78.9	0.175218	78.851	37.851
3	BDOW	2	2	1	2	0	59.5	0.0188812	0.17825	79	0.177247	78.951	37.951
3	BDOW	2	2	1	2	0	59.6	0.0190999	0.180314	79.1	0.1793	79.051	38.051
3	BDOW	2	3	1	2	0	59.5	0.0188812	0.180314	79.1	0.179323	79.0521	38.0521
3	BDOW	1	1	1	2	0	61	0.0224404	0.184514	79.3	0.183145	79.2353	38.2353
3	BDOW	3	1	1	2	0	59.4	0.0186651	0.182402	79.2	0.181445	79.1543	38.1543
3	BDOW	1	2	1	2	0	61	0.0224404	0.186651	79.4	0.185297	79.3368	38.3368
3	BDOW	3	2	1	2	0	59.5	0.0188812	0.188812	79.5	0.187866	79.4564	38.4564
3	BDOW	3	3	1	2	0	59.4	0.0186651	0.2	80	0.199127	79.962	38.962
3	BDOW	2	1	1	2	0	59.6	0.0190999	0.204659	80.2	0.203765	80.162	39.162
3	BDOW	2	2	1	2	0	59.7	0.019321	0.207028	80.3	0.206125	80.262	39.262
3	BDOW	3	1	0	2	0	59.3	0.0184514	0.214304	80.6	0.213508	80.5677	39.5677
3	BDOW	2	1	1	2	0	60.1	0.0202316	0.229631	81.2	0.228738	81.1662	40.1662
3	BDOW	2	3	1	2	0	60.1	0.0202316	0.229631	81.2	0.228738	81.1662	40.1662
3	BDOW	2	2	1	2	0	59.6	0.0190999	0.229631	81.2	0.228835	81.1698	40.1698
3	BDOW	2	2	0	2	0	59.5	0.0188812	0.23498	81.4	0.23422	81.3719	40.3719
3	BDOW	2	1	1	2	0	59.5	0.0188812	0.243237	81.7	0.242503	81.6738	40.6738
3	BDOW	2	3	1	2	0	59.6	0.0190999	0.248903	81.9	0.248169	81.8744	40.8744
3	BDOW	2	1	0	2	0	59.5	0.0188812	0.251785	82	0.251076	81.9755	40.9755
3	BDOW	2	3	0	2	0	59.5	0.0188812	0.269793	82.6	0.269131	82.5787	41.5787
3	BDOW	2	3	1	2	0	59.8	0.0195447	0.272917	82.7	0.272216	82.6777	41.6777
3	BDOW	3	3	1	2	0	59.4	0.0186651	0.279274	82.9	0.278649	82.8806	41.8806
3	BDOW	2	1	0	2	0	59.6	0.0190999	0.292435	83.3	0.291811	83.2814	42.2814
3	BDOW	2	3	0	2	0	59.9	0.0197711	0.302712	83.6	0.302066	83.5814	42.5814
3	BDOW	2	2	0	2	0	59.9	0.0197711	0.306217	83.7	0.305579	83.6819	42.6819
3	BDOW	2	1	1	2	0	59.8	0.0195447	0.316979	84	0.316376	83.9835	42.9835
3	BDOW	2	2	1	2	0	59.6	0.0190999	0.324362	84.2	0.323799	84.1849	43.1849
3	BDOW	2	1	1	2	0	59.7	0.019321	0.335761	84.5	0.335204	84.4856	43.4856
3	BDOW	2	2	0	2	0	59.5	0.0188812	0.335761	84.5	0.335229	84.4862	43.4862
3	BDOW	2	2	1	2	0	59.7	0.019321	0.343582	84.7	0.343038	84.6862	43.6862
3	BDOW	2	3	1	2	0	59.6	0.0190999	0.343582	84.7	0.34305	84.6866	43.6866
3	BDOW	2	3	1	2	0	59.7	0.019321	0.34756	84.8	0.347023	84.7866	43.7866
3	BDOW	2	3	0	2	0	59.6	0.0190999	0.36394	85.2	0.363439	85.188	44.188
3	BDOW	2	1	0	2	0	59.5	0.0188812	0.36394	85.2	0.36345	85.1883	44.1883
3	BDOW	2	3	1	2	0	59.7	0.019321	0.37673	85.5	0.376234	85.4886	44.4886
3	BDOW	2	1	1	2	0	59.6	0.0190999	0.37673	85.5	0.376245	85.4888	44.4888
3	BDOW	2	1	1	2	0	59.7	0.019321	0.381092	85.6	0.380602	85.5888	44.5888
3	BDOW	2	1	1	2	0	60	0.02	0.385505	85.7	0.384986	85.6883	44.6883
3	BDOW	2	1	1	2	0	59.7	0.019321	0.385505	85.7	0.385021	85.6891	44.6891
3	BDOW	2	1	1	2	0	59.6	0.0190999	0.389969	85.8	0.389501	85.7896	44.7896
3	BDOW	2	2	1	2	0	60	0.02	0.394485	85.9	0.393977	85.8888	44.8888
3	BDOW	2	1	1	2	0	59.8	0.0195447	0.394485	85.9	0.394	85.8893	44.8893
3	BDOW	2	3	1	2	0	60	0.02	0.399052	86	0.398551	85.9891	44.9891
3	BDOW	2	2	0	2	0	59.6	0.0190999	0.403673	86.1	0.403221	86.0903	45.0903
3	BDOW	2	1	1	2	0	60	0.02	0.417859	86.4	0.41738	86.39	45.39
3	BDOW	2	2	1	2	0	59.7	0.019321	0.422698	86.5	0.422256	86.4909	45.4909
3	BDOW	2	2	1	2	0	59.8	0.0195447	0.427592	86.6	0.427146	86.5909	45.5909
3	BDOW	2	2	1	2	0	59.8	0.0195447	0.427592	86.6	0.427146	86.5909	45.5909
3	BDOW	2	1	1	2	0	59.6	0.0190999	0.427592	86.6	0.427166	86.5913	45.5913
3	BDOW	2	2	0	2	0	59.7	0.019321	0.437552	86.8	0.437126	86.7915	45.7915
3	BDOW	2	1	0	2	0	59.6	0.0190999	0.452929	87.1	0.452526	87.0923	46.0923
3	BDOW	2	2	1	2	0	59.6	0.0190999	0.452929	87.1	0.452526	87.0923	46.0923
3	BDOW	2	3	1	2	0	59.6	0.0190999	0.458174	87.2	0.457775	87.1924	46.1924
3	BDOW	2	2	1	2	0	60	0.02	0.463479	87.3	0.463047	87.2919	46.2919
3	BDOW	2	3	1	2	0	59.7	0.019321	0.463479	87.3	0.463076	87.2924	46.2924
3	BDOW	2	3	0	2	0	59.7	0.019321	0.479767	87.6	0.479377	87.593	46.593
3	BDOW	2	2	0	2	0	59.5	0.0188812	0.479767	87.6	0.479395	87.5933	46.5933
3	BDOW	2	3	0	2	0	59.6	0.0190999	0.502377	88	0.502014	87.9937	46.9937
3	BDOW	2	1	0	2	0	59.9	0.0197711	0.508195	88.1	0.50781	88.0934	47.0934
3	BDOW	2	2	0	2	0	59.6	0.0190999	0.508195	88.1	0.507835	88.0939	47.0939
3	BDOW	2	1	0	2	0	59.7	0.019321	0.514079	88.2	0.513716	88.1939	47.1939
3	BDOW	2	3	0	2	0	59.5	0.0188812	0.526054	88.4	0.525715	88.3944	47.3944
3	BDOW	2	3	1	2	0	59.6	0.0190999	0.532145	88.5	0.531802	88.4944	47.4944
3	BDOW	2	3	1	2	0	59.8	0.0195447	0.557224	88.9	0.556881	88.8947	47.8947
3	BDOW	2	3	0	2	0	59.5	0.0188812	0.590242	89.4	0.58994	89.3956	48.3956
3	BDOW	2	1	1	2	0	59.6	0.0190999	0.60399	89.6	0.603688	89.5957	48.5957
3	BDOW	2	1	0	2	0	59.5	0.0188812	0.625216	89.9	0.624931	89.896	48.896
3	BDOW	2	2	1	2	0	59.6	0.0190999	0.654681	90.3	0.654403	90.2963	49.2963
3	BDOW	2	3	1	2	0	60	0.02	0.662262	90.4	0.66196	90.396	49.396
3	BDOW	2	2	1	2	0	60	0.02	0.701504	90.9	0.701219	90.8965	49.8965
3	BDOW	2	1	0	2	0	60.3	0.0207028	0.734565	91.3	0.734273	91.2965	50.2965
3	BDOW	2	2	0	2	0	60.3	0.0207028	0.751675	91.5	0.75139	91.4967	50.4967
3	BDOW	2	1	1	2	0	60	0.02	0.805434	92.1	0.805186	92.0973	51.0973
3	BDOW	2	1	0	2	0	60	0.02	0.873032	92.8	0.872803	92.7977	51.7977
3	BDOW	2	3	1	2	0	60	0.02	1.02572	94.2	1.02553	94.1983	53.1983
3	BDOW	2	2	0	2	0	60	0.02	1.11181	94.9	1.11163	94.8986	53.8986
3	BDOW	2	3	0	2	0	60.3	0.0207028	1.12468	95	1.12449	94.9985	53.9985
3	BDOW	2	3	0	2	0	60	0.02	1.19132	95.5	1.19116	95.4988	54.4988
4	CBGO	1	2	1	0	0	90.6	0.677688	1.16421	95.3	0.946634	93.503	52.503
4	CBGO	1	1	0	0	0	59.8	0.0195447	0.647187	90.2	0.646892	90.196	49.196
4	CBGO	1	2	0	0	0	59.8	0.0195447	0.751675	91.5	0.751421	91.4971	50.4971
4	CBGO	1	3	0	0	0	59.8	0.0195447	0.751675	91.5	0.751421	91.4971	50.4971
4	CBGO	3	2	1	0	0	59.8	0.0195447	0.805434	92.1	0.805197	92.0974	51.0974
4	CBGO	3	3	1	0	0	59.8	0.0195447	0.814761	92.2	0.814526	92.1975	51.1975
4	CBGO	2	1	0	0	0	60.2	0.0204659	0.863038	92.7	0.862795	92.6976	51.6976
4	CBGO	3	1	1	0	0	59.8	0.0195447	0.914176	93.2	0.913967	93.198	52.198
4	CBGO	3	1	1	0	0	59.7	0.019321	0.946303	93.5	0.946105	93.4982	52.4982
4	CBGO	3	1	1	0	0	59.6	0.0190999	0.946303	93.5	0.94611	93.4982	52.4982
4	CBGO	1	1	1	0	0	60	0.02	0.95726	93.6	0.957051	93.5981	52.5981
4	CBGO	3	3	0	0	0	59.6	0.0190999	0.95726	93.6	0.95707	93.5983	52.5983
4	CBGO	2	2	0	0	0	60.2	0.0204659	0.968345	93.7	0.968128	93.6981	52.6981
4	CBGO	1	2	1	0	0	60	0.02	0.968345	93.7	0.968138	93.6981	52.6981
4	CBGO	2	3	0	0	0	60.2	0.0204659	1.00237	94	1.00217	93.9982	52.9982
4	CBGO	3	3	1	0	0	59.6	0.0190999	1.01398	94.1	1.0138	94.0985	53.0985
4	CBGO	3	2	0	0	0	59.6	0.0190999	1.02572	94.2	1.02554	94.1985	53.1985
4	CBGO	3	1	0	0	0	59.6	0.0190999	1.04961	94.4	1.04944	94.3986	53.3986
4	CBGO	1	2	1	0	0	59.6	0.0190999	1.15088	95.2	1.15072	95.1988	54.1988
4	CBGO	3	2	1	0	0	59.7	0.019321	1.16421	95.3	1.16405	95.2988	54.2988
4	CBGO	3	3	1	0	0	59.7	0.019321	1.23319	95.8	1.23304	95.7989	54.7989
4	CBGO	2	2	1	0	0	59.7	0.019321	1.27653	96.1	1.27638	96.099	55.099
4	CBGO	1	3	1	0	0	60	0.02	1.32139	96.4	1.32124	96.399	55.399
4	CBGO	1	3	1	0	0	59.6	0.0190999	1.35217	96.6	1.35203	96.5991	55.5991
4	CBGO	3	2	1	0	0	59.6	0.0190999	1.36782	96.7	1.36769	96.6992	55.6992
4	CBGO	1	1	1	0	0	59.6	0.0190999	1.39968	96.9	1.39955	96.8992	55.8992
4	CBGO	2	1	1	0	0	60.3	0.0207028	1.41589	97	1.41574	96.9991	55.9991
4	CBGO	2	3	1	0	0	60.3	0.0207028	1.41589	97	1.41574	96.9991	55.9991
4	CBGO	2	1	1	0	0	59.7	0.019321	1.57047	97.9	1.57035	97.8993	56.8993
4	CBGO	2	3	1	0	0	59.7	0.019321	1.57047	97.9	1.57035	97.8993	56.8993
4	CBGO	2	2	1	0	0	59.7	0.019321	1.58866	98	1.58854	97.9994	56.9994
4	CBGO	2	3	1	0	0	59.7	0.019321	1.70228	98.6	1.70217	98.5994	57.5994
4	CBGO	2	2	1	0	0	60.3	0.0207028	1.7825	99	1.78238	98.9994	57.9994
4	CBGO	2	1	1	0	0	59.7	0.019321	1.7825	99	1.7824	98.9995	57.9995
4	CBGO	1	1	1	0	0	90.6	0.677688	2.51785	102	2.42494	101.673	60.6734
4	CBGO	1	3	1	0	0	90.6	0.677688	2.5765	102.2	2.48578	101.889	60.8886
5	CCBS	1	3	1	0	0	59.6	0.0190999	0.590242	89.4	0.589933	89.3954	48.3954
5	CCBS	1	1	1	0	0	59.6	0.0190999	0.685536	90.7	0.685269	90.6966	49.6966
5	CCBS	1	2	1	0	0	59.6	0.0190999	0.853159	92.6	0.852945	92.5978	51.5978
5	CCBS	3	2	1	0	0	59.6	0.0190999	0.95726	93.6	0.95707	93.5983	52.5983
5	CCBS	3	3	1	0	0	59.6	0.0190999	1.09908	94.8	1.09892	94.7987	53.7987
5	CCBS	3	1	1	0	0	59.6	0.0190999	1.13771	95.1	1.13755	95.0988	54.0988
5	CCBS	3	2	1	0	0	59.6	0.0190999	1.15088	95.2	1.15072	95.1988	54.1988
5	CCBS	3	3	1	0	0	59.6	0.0190999	1.15088	95.2	1.15072	95.1988	54.1988
5	CCBS	3	1	1	0	0	59.6	0.0190999	1.26191	96	1.26177	95.999	54.999
5	CCBS	1	2	1	0	0	60	0.02	1.36782	96.7	1.36768	96.6991	55.6991
5	CCBS	2	2	1	0	0	59.7	0.019321	1.36782	96.7	1.36769	96.6991	55.6991
5	CCBS	2	1	1	0	0	59.7	0.019321	1.43229	97.1	1.43216	97.0992	56.0992
5	CCBS	2	3	1	0	0	59.7	0.019321	1.57047	97.9	1.57035	97.8993	56.8993
5	CCBS	2	1	1	0	0	59.6	0.0190999	1.80314	99.1	1.80304	99.0995	58.0995
5	CCBS	2	3	1	0	0	59.6	0.0190999	1.80314	99.1	1.80304	99.0995	58.0995
5	CCBS	2	2	1	0	0	59.6	0.0190999	2.02316	100.1	2.02307	100.1	59.0996
5	CCBS	1	1	1	0	0	60	0.02	2.377	101.5	2.37692	101.5	60.4997
5	CCBS	1	3	1	0	0	60	0.02	3.24362	104.2	3.24356	104.2	63.1998
6	TBPA	3	2	0	0	1	60	0.02	0.417859	86.4	0.41738	86.39	45.39
6	TBPA	1	3	0	0	1	59.8	0.0195447	0.479767	87.6	0.479368	87.5928	46.5928
6	TBPA	3	1	0	0	1	59.3	0.0184514	0.532145	88.5	0.531825	88.4948	47.4948
6	TBPA	3	3	0	0	1	60	0.02	0.563677	89	0.563322	88.9945	47.9945
6	TBPA	2	2	1	0	1	59.7	0.019321	0.583485	89.3	0.583165	89.2952	48.2952
6	TBPA	1	1	1	0	1	59.9	0.0197711	0.625216	89.9	0.624903	89.8957	48.8957
6	TBPA	1	3	1	0	1	59.9	0.0197711	0.639779	90.1	0.639473	90.0959	49.0959
6	TBPA	1	3	1	0	1	59.9	0.0197711	0.639779	90.1	0.639473	90.0959	49.0959
6	TBPA	3	3	0	0	1	60.5	0.0211851	0.662262	90.4	0.661923	90.3956	49.3956
6	TBPA	3	2	0	0	1	59.3	0.0184514	0.669931	90.5	0.669677	90.4967	49.4967
6	TBPA	3	1	0	0	1	60.5	0.0211851	0.685536	90.7	0.685208	90.6959	49.6959
6	TBPA	1	1	1	0	1	59.9	0.0197711	0.685536	90.7	0.68525	90.6964	49.6964
6	TBPA	3	2	0	0	1	60.5	0.0211851	0.709627	91	0.70931	90.9961	49.9961
6	TBPA	1	2	1	0	1	59.9	0.0197711	0.709627	91	0.709351	90.9966	49.9966
6	TBPA	3	3	0	0	1	59.3	0.0184514	0.709627	91	0.709387	90.9971	49.9971
6	TBPA	1	1	0	0	1	59.8	0.0195447	0.717844	91.1	0.717578	91.0968	50.0968
6	TBPA	3	1	0	0	1	60	0.02	0.74307	91.4	0.742801	91.3969	50.3969
6	TBPA	3	3	0	0	1	59.7	0.019321	0.74307	91.4	0.742819	91.3971	50.3971
6	TBPA	1	1	0	0	1	60.1	0.0202316	0.760379	91.6	0.76011	91.5969	50.5969
6	TBPA	2	3	1	0	1	59.7	0.019321	0.760379	91.6	0.760133	91.5972	50.5972
6	TBPA	3	2	0	0	1	59.7	0.019321	0.796214	92	0.79598	91.9974	50.9974
6	TBPA	1	3	0	0	1	59.8	0.0195447	0.853159	92.6	0.852935	92.5977	51.5977
6	TBPA	3	1	0	0	1	59.7	0.019321	0.873032	92.8	0.872818	92.7979	51.7979
6	TBPA	3	1	1	0	1	59.6	0.0190999	0.893367	93	0.893163	92.998	51.998
6	TBPA	3	3	1	0	1	59.6	0.0190999	0.903712	93.1	0.90351	93.0981	52.0981
6	TBPA	1	3	0	0	1	60.1	0.0202316	0.914176	93.2	0.913952	93.1979	52.1979
6	TBPA	2	1	1	0	1	59.7	0.019321	0.914176	93.2	0.913972	93.1981	52.1981
6	TBPA	1	2	1	0	1	59.6	0.0190999	0.93547	93.4	0.935275	93.3982	52.3982
6	TBPA	1	2	0	0	1	60.1	0.0202316	0.979558	93.8	0.979349	93.7981	52.7981
6	TBPA	1	2	0	0	1	59.8	0.0195447	0.979558	93.8	0.979363	93.7983	52.7983
6	TBPA	1	3	0	0	1	59.7	0.019321	0.9909	93.9	0.990712	93.8983	52.8983
6	TBPA	1	1	1	0	1	59.6	0.0190999	1.0865	94.7	1.08633	94.6987	53.6987
6	TBPA	3	2	1	0	1	59.6	0.0190999	1.0865	94.7	1.08633	94.6987	53.6987
6	TBPA	1	1	0	0	1	59.7	0.019321	1.09908	94.8	1.09891	94.7987	53.7987
6	TBPA	1	2	0	0	1	59.8	0.0195447	1.12468	95	1.12451	94.9987	53.9987
6	TBPA	1	2	1	0	1	59.9	0.0197711	1.13771	95.1	1.13753	95.0987	54.0987
6	TBPA	1	1	0	0	1	59.8	0.0195447	1.13771	95.1	1.13754	95.0987	54.0987
6	TBPA	3	3	1	0	1	59.9	0.0197711	1.27653	96.1	1.27637	96.099	55.099
6	TBPA	3	2	1	0	1	60	0.02	1.29131	96.2	1.29115	96.199	55.199
6	TBPA	2	2	0	0	1	59.7	0.019321	1.30626	96.3	1.30612	96.299	55.299
6	TBPA	2	1	0	0	1	59.7	0.019321	1.39968	96.9	1.39955	96.8992	55.8992
6	TBPA	3	1	1	0	1	60	0.02	1.44887	97.2	1.44873	97.1992	56.1992
6	TBPA	2	3	0	0	1	59.4	0.0186651	1.51716	97.6	1.51704	97.5993	56.5993
6	TBPA	2	1	0	0	1	59.4	0.0186651	1.55249	97.8	1.55238	97.7994	56.7994
6	TBPA	2	2	0	0	1	59.4	0.0186651	1.60705	98.1	1.60694	98.0994	57.0994
6	TBPA	2	3	0	0	1	59.7	0.019321	1.62566	98.2	1.62555	98.1994	57.1994
6	TBPA	3	3	1	0	1	60	0.02	1.74193	98.8	1.74181	98.7994	57.7994
6	TBPA	1	2	0	0	1	59.7	0.019321	1.74193	98.8	1.74182	98.7995	57.7995
6	TBPA	3	1	1	0	1	59.9	0.0197711	1.7621	98.9	1.76199	98.8995	57.8995
6	TBPA	2	1	0	0	1	59.8	0.0195447	1.7621	98.9	1.76199	98.8995	57.8995
6	TBPA	3	2	1	0	1	59.9	0.0197711	1.86651	99.4	1.8664	99.3995	58.3995
6	TBPA	2	3	1	0	1	59.7	0.019321	2	100	1.99991	99.9996	58.9996
6	TBPA	2	3	0	0	1	59.6	0.0190999	2	100	1.99991	99.9996	58.9996
6	TBPA	2	1	1	0	1	59.7	0.019321	2.02316	100.1	2.02307	100.1	59.0996
6	TBPA	2	1	1	0	1	59.7	0.019321	2.02316	100.1	2.02307	100.1	59.0996
6	TBPA	2	2	0	0	1	59.6	0.0190999	2.02316	100.1	2.02307	100.1	59.0996
6	TBPA	2	2	1	0	1	59.7	0.019321	2.04659	100.2	2.04649	100.2	59.1996
6	TBPA	2	3	1	0	1	59.7	0.019321	2.07028	100.3	2.07019	100.3	59.2996
6	TBPA	2	1	0	0	1	59.6	0.0190999	2.11851	100.5	2.11842	100.5	59.4996
6	TBPA	2	2	0	0	1	59.8	0.0195447	2.14304	100.6	2.14295	100.6	59.5996
6	TBPA	2	2	1	0	1	59.7	0.019321	2.377	101.5	2.37693	101.5	60.4997
6	TBPA	1	3	1	0	1	59.6	0.0190999	2.40453	101.6	2.40445	101.6	60.5997
6	TBPA	2	3	0	0	1	59.8	0.0195447	2.92435	103.3	2.92429	103.3	62.2998
7	COND	1	2	0	0	0	61.5	0.02377	2.377	101.5	2.37689	101.5	60.4996
7	COND	3	3	0	0	0	60.4	0.0209426	2.40453	101.6	2.40444	101.6	60.5997
7	COND	1	2	1	0	0	60.8	0.0219296	2.43237	101.7	2.43227	101.7	60.6996
7	COND	3	1	0	0	0	60.4	0.0209426	2.60633	102.3	2.60625	102.3	61.2997
7	COND	3	2	1	0	0	58.9	0.017621	2.72917	102.7	2.72911	102.7	61.6998
7	COND	1	1	1	0	0	60.8	0.0219296	2.85779	103.1	2.8577	103.1	62.0997
7	COND	3	1	1	0	0	58.9	0.017621	3.35761	104.5	3.35756	104.5	63.4999
7	COND	3	2	0	0	0	60.4	0.0209426	3.39649	104.6	3.39642	104.6	63.5998
7	COND	3	3	1	0	0	58.9	0.017621	3.39649	104.6	3.39644	104.6	63.5999
7	COND	1	3	0	0	0	61.5	0.02377	3.43582	104.7	3.43573	104.7	63.6998
7	COND	2	3	0	0	0	59.8	0.0195447	3.51585	104.9	3.51579	104.9	63.8999
7	COND	2	1	0	0	0	59.8	0.0195447	3.72417	105.4	3.72412	105.4	64.3999
7	COND	2	2	0	0	0	59.8	0.0195447	3.89969	105.8	3.89964	105.8	64.7999
7	COND	2	2	1	0	0	68.9	0.0557224	5.26054	108.4	5.26024	108.4	67.3995
7	COND	1	1	0	0	0	61.5	0.02377	5.26054	108.4	5.26048	108.4	67.3999
7	COND	1	3	1	0	0	60.8	0.0219296	5.38307	108.6	5.38302	108.6	67.5999
7	COND	2	3	1	0	0	68.9	0.0557224	6.39779	110.1	6.39755	110.1	69.0997
7	COND	2	1	1	0	0	68.9	0.0557224	6.85536	110.7	6.85513	110.7	69.6997
8	CHMO	1	3	1	0	0	61	0.0224404	2.02316	100.1	2.02303	100.099	59.0995
8	CHMO	2	2	1	0	0	60.7	0.0216785	2.07028	100.3	2.07017	100.3	59.2995
8	CHMO	2	3	1	0	0	60.7	0.0216785	2.11851	100.5	2.1184	100.5	59.4995
8	CHMO	2	1	1	0	0	60.7	0.0216785	2.14304	100.6	2.14293	100.6	59.5996
8	CHMO	2	1	0	0	0	60.1	0.0202316	2.19296	100.8	2.19286	100.8	59.7996
8	CHMO	2	3	0	0	0	60.1	0.0202316	2.24404	101	2.24395	101	59.9996
8	CHMO	2	2	0	0	0	60.1	0.0202316	2.29631	101.2	2.29622	101.2	60.1997
8	CHMO	3	2	1	0	0	61.4	0.023498	2.63651	102.4	2.63641	102.4	61.3997
8	CHMO	1	1	1	0	0	61	0.0224404	2.66704	102.5	2.66695	102.5	61.4997
8	CHMO	3	3	1	0	0	61.4	0.023498	2.76077	102.8	2.76067	102.8	61.7997
8	CHMO	3	1	1	0	0	61.4	0.023498	2.95822	103.4	2.95812	103.4	62.3997
8	CHMO	1	3	0	0	0	60.8	0.0219296	2.95822	103.4	2.95814	103.4	62.3998
8	CHMO	1	1	0	0	0	60.8	0.0219296	3.24362	104.2	3.24355	104.2	63.1998
8	CHMO	1	2	0	0	0	60.8	0.0219296	3.4756	104.8	3.47553	104.8	63.7998
8	CHMO	1	2	1	0	0	61	0.0224404	3.89969	105.8	3.89962	105.8	64.7999
9	POWI	1	3	0	2	1	60.2	0.0204659	0.0331917	64.4	0.0261312	62.3226	21.3226
9	POWI	1	1	0	2	1	60.4	0.0209426	0.0351585	64.9	0.0282405	62.9969	21.9969
9	POWI	1	2	0	2	1	60.2	0.0204659	0.0368154	65.3	0.0306027	63.6946	22.6946
9	POWI	1	2	1	2	1	60.3	0.0207028	0.0381092	65.6	0.0319954	64.0811	23.0811
9	POWI	1	3	0	2	1	60.4	0.0209426	0.0385505	65.7	0.0323659	64.1811	23.1811
9	POWI	1	1	0	2	1	60.2	0.0204659	0.0385505	65.7	0.0326694	64.2622	23.2622
9	POWI	3	1	0	2	1	59.5	0.0188812	0.0394485	65.9	0.0346364	64.7701	23.7701
9	POWI	1	1	1	2	1	60.2	0.0204659	0.0417859	66.4	0.0364309	65.2088	24.2088
9	POWI	1	2	0	2	1	60.2	0.0204659	0.0422698	66.5	0.0369849	65.3399	24.3399
9	POWI	1	1	0	2	1	60.4	0.0209426	0.0427592	66.6	0.0372795	65.4088	24.4088
9	POWI	3	3	0	2	1	59.4	0.0186651	0.0408348	66.2	0.0363193	65.1822	24.1822
9	POWI	1	3	0	2	1	60.4	0.0209426	0.0437552	66.8	0.0384178	65.6701	24.6701
9	POWI	3	1	1	2	1	59.3	0.0184514	0.0432544	66.7	0.0391214	65.8277	24.8277
9	POWI	1	3	1	2	1	60.2	0.0204659	0.0452929	67.1	0.0404054	66.1082	25.1082
9	POWI	3	3	0	2	1	59.5	0.0188812	0.0437552	66.8	0.0394718	65.9051	24.9051
9	POWI	1	1	0	2	1	60.2	0.0204659	0.0463479	67.3	0.0415846	66.358	25.358
9	POWI	3	2	0	2	1	59.5	0.0188812	0.0463479	67.3	0.0423276	66.5119	25.5119
9	POWI	1	2	0	2	1	60.4	0.0209426	0.0485322	67.7	0.0437811	66.8051	25.8051
9	POWI	1	1	1	2	1	60.3	0.0207028	0.0485322	67.7	0.043895	66.8277	25.8277
9	POWI	1	3	0	2	1	60.2	0.0204659	0.0485322	67.7	0.0440059	66.8496	25.8496
9	POWI	1	2	0	2	1	60.4	0.0209426	0.0490942	67.8	0.0444032	66.9277	25.9277
9	POWI	3	1	0	2	1	59.4	0.0186651	0.0474275	67.5	0.0436002	66.7692	25.7692
9	POWI	3	1	0	2	1	59.4	0.0186651	0.0479767	67.6	0.044197	66.8873	25.8873
9	POWI	1	3	1	2	1	60.3	0.0207028	0.0532145	68.5	0.0490222	67.7873	26.7873
9	POWI	3	2	0	2	1	59.4	0.0186651	0.0520032	68.3	0.0485381	67.7011	26.7011
9	POWI	1	3	1	2	1	60.1	0.0202316	0.0538307	68.6	0.0498841	67.9386	26.9386
9	POWI	1	2	1	2	1	60.2	0.0204659	0.0557224	68.9	0.051828	68.2707	27.2707
9	POWI	3	2	0	2	1	59.4	0.0186651	0.0618059	69.8	0.0589202	69.3847	28.3847
9	POWI	1	1	1	2	1	60.1	0.0202316	0.0647187	70.2	0.0614752	69.7534	28.7534
9	POWI	3	2	0	2	1	59.3	0.0184514	0.0669931	70.5	0.064402	70.1574	29.1574
9	POWI	1	2	1	2	1	60.1	0.0202316	0.0693474	70.8	0.0663305	70.4137	29.4137
9	POWI	3	2	1	2	1	59.3	0.0184514	0.0677688	70.6	0.0652086	70.2655	29.2655
9	POWI	3	1	0	2	1	59.3	0.0184514	0.0685536	70.7	0.0660237	70.3734	29.3734
9	POWI	3	3	1	2	1	59.4	0.0186651	0.0701504	70.9	0.0676217	70.5811	29.5811
9	POWI	3	3	0	2	1	59.4	0.0186651	0.0824195	72.3	0.0802782	72.0714	31.0714
9	POWI	3	3	1	2	1	59.6	0.0190999	0.0833739	72.4	0.0811566	72.1659	31.1659
9	POWI	3	3	1	2	1	59.3	0.0184514	0.0883141	72.9	0.0863651	72.7062	31.7062
9	POWI	3	2	1	2	1	59.6	0.0190999	0.095726	73.6	0.0938012	73.4236	32.4236
9	POWI	3	1	1	2	1	59.4	0.0186651	0.0968345	73.7	0.0950186	73.5356	32.5356
9	POWI	3	1	1	2	1	59.6	0.0190999	0.115088	75.2	0.113492	75.0787	34.0787
9	POWI	2	2	0	2	1	59.6	0.0190999	0.132139	76.4	0.130751	76.3083	35.3083
9	POWI	2	1	0	2	1	59.6	0.0190999	0.135217	76.6	0.133861	76.5125	35.5125
9	POWI	3	3	0	2	1	59.3	0.0184514	0.148262	77.4	0.147109	77.3322	36.3322
9	POWI	2	3	0	2	1	59.6	0.0190999	0.155249	77.8	0.15407	77.7338	36.7338
9	POWI	3	2	1	2	1	59.4	0.0186651	0.157047	77.9	0.155934	77.8382	36.8382
9	POWI	2	3	0	2	1	59.8	0.0195447	0.17621	78.9	0.175122	78.8462	37.8462
9	POWI	2	3	0	2	1	59.9	0.0197711	0.2377	81.5	0.236877	81.4698	40.4698
9	POWI	2	2	0	2	1	59.8	0.0195447	0.243237	81.7	0.242451	81.6719	40.6719
9	POWI	2	1	0	2	1	59.9	0.0197711	0.254701	82.1	0.253932	82.0738	41.0738
9	POWI	2	2	0	2	1	59.9	0.0197711	0.282508	83	0.281815	82.9787	41.9787
9	POWI	2	2	1	2	1	59.9	0.0197711	0.285779	83.1	0.285094	83.0792	42.0792
9	POWI	2	1	1	2	1	59.9	0.0197711	0.289088	83.2	0.288411	83.1796	42.1796
9	POWI	2	1	0	2	1	59.8	0.0195447	0.355656	85	0.355118	84.9869	43.9869
9	POWI	2	1	0	2	1	59.8	0.0195447	0.432544	86.7	0.432102	86.6911	45.6911
9	POWI	2	2	1	2	1	59.6	0.0190999	0.432544	86.7	0.432122	86.6915	45.6915
9	POWI	2	3	1	2	1	59.9	0.0197711	0.538307	88.6	0.537944	88.5941	47.5941
9	POWI	2	3	1	2	1	59.6	0.0190999	0.557224	88.9	0.556897	88.8949	47.8949
9	POWI	2	1	1	2	1	59.5	0.0188812	0.597077	89.5	0.596778	89.4957	48.4957
9	POWI	2	3	0	2	1	59.8	0.0195447	0.60399	89.6	0.603674	89.5954	48.5954
9	POWI	2	2	0	2	1	59.8	0.0195447	0.639779	90.1	0.63948	90.0959	49.0959
9	POWI	2	1	1	2	1	59.6	0.0190999	0.654681	90.3	0.654403	90.2963	49.2963
9	POWI	2	2	1	2	1	59.5	0.0188812	0.654681	90.3	0.654409	90.2964	49.2964
9	POWI	2	3	1	2	1	59.5	0.0188812	0.693474	90.8	0.693217	90.7968	49.7968
10	ACWO	1	1	0	0	0	60.4	0.0209426	0.0796214	72	0.0768178	71.6886	30.6886
10	ACWO	1	3	0	0	0	60.3	0.0207028	0.107406	74.6	0.105392	74.4356	33.4356
10	ACWO	1	2	0	0	0	60.4	0.0209426	0.109908	74.8	0.107894	74.6394	33.6394
10	ACWO	1	3	0	0	0	60.4	0.0209426	0.135217	76.6	0.133585	76.4946	35.4946
10	ACWO	3	2	1	0	0	59.8	0.0195447	0.149979	77.5	0.1487	77.4256	36.4256
10	ACWO	3	1	0	0	0	59.6	0.0190999	0.155249	77.8	0.15407	77.7338	36.7338
10	ACWO	3	3	1	0	0	59.8	0.0195447	0.168279	78.5	0.16714	78.441	37.441
10	ACWO	1	1	0	0	0	60.2	0.0204659	0.174193	78.8	0.172986	78.7396	37.7396
10	ACWO	1	3	1	0	0	60.3	0.0207028	0.182402	79.2	0.181223	79.1437	38.1437
10	ACWO	3	1	1	0	0	60	0.02	0.182402	79.2	0.181302	79.1475	38.1475
10	ACWO	3	3	0	0	0	59.6	0.0190999	0.190999	79.6	0.190041	79.5564	38.5564
10	ACWO	3	1	1	0	0	59.8	0.0195447	0.197711	79.9	0.196742	79.8574	38.8574
10	ACWO	1	1	0	0	0	60.3	0.0207028	0.209426	80.4	0.2084	80.3574	39.3574
10	ACWO	3	1	1	0	0	59.5	0.0188812	0.209426	80.4	0.208573	80.3646	39.3646
10	ACWO	3	1	1	0	0	59.8	0.0195447	0.211851	80.5	0.210947	80.4629	39.4629
10	ACWO	3	2	1	0	0	60	0.02	0.221835	80.9	0.220932	80.8646	39.8646
10	ACWO	2	1	1	0	0	59.9	0.0197711	0.229631	81.2	0.228778	81.1677	40.1677
10	ACWO	1	2	0	0	0	60.2	0.0204659	0.243237	81.7	0.242375	81.6691	40.6691
10	ACWO	1	3	1	0	0	60.3	0.0207028	0.246054	81.8	0.245181	81.7691	40.7691
10	ACWO	3	3	1	0	0	60	0.02	0.246054	81.8	0.24524	81.7712	40.7712
10	ACWO	1	3	0	0	0	60.2	0.0204659	0.248903	81.9	0.24806	81.8705	40.8705
10	ACWO	3	2	1	0	0	59.5	0.0188812	0.248903	81.9	0.248186	81.8749	40.8749
10	ACWO	1	2	1	0	0	60.5	0.0211851	0.25765	82.2	0.256777	82.1705	41.1705
10	ACWO	2	3	1	0	0	59.9	0.0197711	0.263651	82.4	0.262909	82.3755	41.3755
10	ACWO	3	3	1	0	0	59.5	0.0188812	0.269793	82.6	0.269131	82.5787	41.5787
10	ACWO	3	1	1	0	0	59.5	0.0188812	0.272917	82.7	0.272263	82.6792	41.6792
10	ACWO	1	2	1	0	0	60.3	0.0207028	0.279274	82.9	0.278505	82.8761	41.8761
10	ACWO	3	2	0	0	0	59.6	0.0190999	0.285779	83.1	0.28514	83.0806	42.0806
10	ACWO	1	3	1	0	0	60.1	0.0202316	0.299247	83.5	0.298562	83.4801	42.4801
10	ACWO	1	2	1	0	0	60.1	0.0202316	0.302712	83.6	0.302035	83.5806	42.5806
10	ACWO	3	2	1	0	0	59.8	0.0195447	0.302712	83.6	0.302081	83.5819	42.5819
10	ACWO	1	1	1	0	0	60.3	0.0207028	0.306217	83.7	0.305517	83.6801	42.6801
10	ACWO	3	2	1	0	0	59.5	0.0188812	0.306217	83.7	0.305635	83.6835	42.6835
10	ACWO	2	2	1	0	0	59.9	0.0197711	0.309763	83.8	0.309132	83.7823	42.7823
10	ACWO	1	1	1	0	0	60.3	0.0207028	0.320649	84.1	0.31998	84.0819	43.0819
10	ACWO	1	2	1	0	0	60.3	0.0207028	0.320649	84.1	0.31998	84.0819	43.0819
10	ACWO	1	1	1	0	0	60	0.02	0.328118	84.3	0.327508	84.2838	43.2838
10	ACWO	3	3	1	0	0	59.5	0.0188812	0.331917	84.4	0.33138	84.3859	43.3859
10	ACWO	2	3	1	0	0	60.4	0.0209426	0.339649	84.6	0.339002	84.5835	43.5835
10	ACWO	1	1	1	0	0	60.1	0.0202316	0.355656	85	0.35508	84.9859	43.9859
10	ACWO	1	3	1	0	0	60	0.02	0.372417	85.4	0.37188	85.3875	44.3875
10	ACWO	2	3	1	0	0	60.1	0.0202316	0.37673	85.5	0.376186	85.4875	44.4875
10	ACWO	1	2	0	0	0	60.3	0.0207028	0.385505	85.7	0.384949	85.6875	44.6875
10	ACWO	3	1	0	0	0	59.2	0.0182402	0.385505	85.7	0.385073	85.6903	44.6903
10	ACWO	1	2	1	0	0	60	0.02	0.399052	86	0.398551	85.9891	44.9891
10	ACWO	3	2	0	0	0	59.3	0.0184514	0.413076	86.3	0.412664	86.2913	45.2913
10	ACWO	3	3	0	0	0	59.3	0.0184514	0.417859	86.4	0.417452	86.3915	45.3915
10	ACWO	1	1	1	0	0	60.5	0.0211851	0.447744	87	0.447243	86.9903	45.9903
10	ACWO	1	3	1	0	0	60.5	0.0211851	0.468846	87.4	0.468367	87.3911	46.3911
10	ACWO	3	1	0	0	0	59.3	0.0184514	0.474275	87.5	0.473916	87.4934	46.4934
10	ACWO	2	2	1	0	0	60.1	0.0202316	0.496627	87.9	0.496214	87.8928	46.8928
10	ACWO	3	3	0	0	0	59.2	0.0182402	0.496627	87.9	0.496292	87.8941	46.8941
10	ACWO	3	3	1	0	0	59.8	0.0195447	0.532145	88.5	0.531786	88.4941	47.4941
10	ACWO	2	1	1	0	0	60.1	0.0202316	0.538307	88.6	0.537927	88.5939	47.5939
10	ACWO	2	1	0	0	0	59.7	0.019321	0.550846	88.8	0.550507	88.7947	47.7947
10	ACWO	2	2	1	0	0	60.4	0.0209426	0.557224	88.9	0.556831	88.8939	47.8939
10	ACWO	3	2	0	0	0	59.2	0.0182402	0.576806	89.2	0.576518	89.1957	48.1957
10	ACWO	2	3	0	0	0	59.7	0.019321	0.610984	89.7	0.610679	89.6957	48.6957
10	ACWO	2	1	1	0	0	59.6	0.0190999	0.654681	90.3	0.654403	90.2963	49.2963
10	ACWO	2	1	1	0	0	60.4	0.0209426	0.662262	90.4	0.661931	90.3957	49.3957
10	ACWO	2	3	1	0	0	59.5	0.0188812	0.677688	90.6	0.677425	90.5966	49.5966
10	ACWO	2	3	0	0	0	60.1	0.0202316	0.717844	91.1	0.717559	91.0965	50.0965
10	ACWO	2	2	0	0	0	60.1	0.0202316	0.726156	91.2	0.725874	91.1966	50.1966
10	ACWO	2	1	0	0	0	60.1	0.0202316	0.74307	91.4	0.742795	91.3968	50.3968
10	ACWO	2	2	1	0	0	59.6	0.0190999	0.74307	91.4	0.742825	91.3971	50.3971
10	ACWO	2	2	0	0	0	59.7	0.019321	0.769184	91.7	0.768941	91.6973	50.6973
10	ACWO	2	2	1	0	0	59.5	0.0188812	0.853159	92.6	0.85295	92.5979	51.5979
10	ACWO	2	3	1	0	0	59.6	0.0190999	0.946303	93.5	0.94611	93.4982	52.4982
10	ACWO	2	1	1	0	0	59.5	0.0188812	0.946303	93.5	0.946114	93.4983	52.4983
11	GRBT	3	1	1	0	0	60.4	0.0209426	1.51716	97.6	1.51701	97.5992	56.5992
11	GRBT	3	2	1	0	0	60.4	0.0209426	1.53472	97.7	1.53458	97.6992	56.6992
11	GRBT	3	3	1	0	0	60.4	0.0209426	1.64449	98.3	1.64435	98.2993	57.2993
11	GRBT	1	1	1	0	0	60.3	0.0207028	1.80314	99.1	1.80302	99.0994	58.0994
11	GRBT	1	3	1	0	0	60.3	0.0207028	2.11851	100.5	2.11841	100.5	59.4996
11	GRBT	1	2	1	0	0	60.3	0.0207028	2.46054	101.8	2.46045	101.8	60.7997
11	GRBT	2	3	1	0	0	60.2	0.0204659	2.72917	102.7	2.72909	102.7	61.6998
11	GRBT	2	1	1	0	0	60.2	0.0204659	2.99247	103.5	2.9924	103.5	62.4998
11	GRBT	2	2	1	0	0	60.2	0.0204659	3.24362	104.2	3.24356	104.2	63.1998
12	TRUS	1	2	1	0	0	60.5	0.0211851	1.21907	95.7	1.21889	95.6987	54.6987
12	TRUS	1	1	1	0	0	60.2	0.0204659	1.35217	96.6	1.35201	96.599	55.599
12	TRUS	2	2	1	0	0	59.9	0.0197711	1.80314	99.1	1.80303	99.0995	58.0995
12	TRUS	3	1	1	0	0	59.9	0.0197711	1.82402	99.2	1.82391	99.1995	58.1995
12	TRUS	1	2	1	0	0	60.2	0.0204659	1.90999	99.6	1.90988	99.5995	58.5995
12	TRUS	2	3	1	0	0	59.9	0.0197711	1.95447	99.8	1.95437	99.7996	58.7996
12	TRUS	1	3	1	0	0	60.5	0.0211851	2.04659	100.2	2.04648	100.2	59.1995
12	TRUS	3	2	1	0	0	59.9	0.0197711	2.21835	100.9	2.21826	100.9	59.8997
12	TRUS	1	1	1	0	0	60.5	0.0211851	2.27002	101.1	2.26992	101.1	60.0996
12	TRUS	2	1	1	0	0	59.9	0.0197711	2.3498	101.4	2.34971	101.4	60.3997
12	TRUS	1	3	1	0	0	60.2	0.0204659	2.377	101.5	2.37692	101.5	60.4997
12	TRUS	3	3	1	0	0	59.9	0.0197711	2.43237	101.7	2.43229	101.7	60.6997
12	TRUS	3	2	1	0	0	59.3	0.0184514	2.54701	102.1	2.54694	102.1	61.0998
12	TRUS	2	3	1	0	0	60.4	0.0209426	2.5765	102.2	2.57641	102.2	61.1997
12	TRUS	3	1	1	0	0	59.5	0.0188812	2.5765	102.2	2.57643	102.2	61.1998
12	TRUS	3	2	1	0	0	59.5	0.0188812	2.66704	102.5	2.66698	102.5	61.4998
12	TRUS	3	1	1	0	0	59.3	0.0184514	2.72917	102.7	2.7291	102.7	61.6998
12	TRUS	2	2	1	0	0	60.4	0.0209426	2.79274	102.9	2.79266	102.9	61.8998
12	TRUS	3	3	1	0	0	59.5	0.0188812	2.82508	103	2.82501	103	61.9998
12	TRUS	1	1	1	0	0	60.1	0.0202316	2.99247	103.5	2.9924	103.5	62.4998
12	TRUS	1	3	1	0	0	60.1	0.0202316	3.02712	103.6	3.02705	103.6	62.5998
12	TRUS	2	1	1	0	0	60.4	0.0209426	3.06217	103.7	3.0621	103.7	62.6998
12	TRUS	3	3	1	0	0	59.3	0.0184514	3.09763	103.8	3.09758	103.8	62.7998
12	TRUS	1	2	1	0	0	60.1	0.0202316	3.16979	104	3.16972	104	62.9998
12	TRUS	2	2	1	0	0	60.8	0.0219296	3.39649	104.6	3.39642	104.6	63.5998
12	TRUS	2	1	1	0	0	60.8	0.0219296	3.6394	105.2	3.63934	105.2	64.1998
12	TRUS	2	3	1	0	0	60.8	0.0219296	4.52929	107.1	4.52924	107.1	66.0999
13	WEGU	3	3	1	0	0	60.6	0.0214304	0.77809	91.8	0.777795	91.7967	50.7967
13	WEGU	3	2	1	0	0	60.6	0.0214304	0.873032	92.8	0.872769	92.7974	51.7974
13	WEGU	3	1	1	0	0	59.6	0.0190999	0.893367	93	0.893163	92.998	51.998
13	WEGU	3	1	1	0	0	60.6	0.0214304	0.93547	93.4	0.935225	93.3977	52.3977
13	WEGU	3	2	1	0	0	59.6	0.0190999	0.93547	93.4	0.935275	93.3982	52.3982
13	WEGU	2	1	1	0	0	60	0.02	0.968345	93.7	0.968138	93.6981	52.6981
13	WEGU	3	3	1	0	0	59.6	0.0190999	0.979558	93.8	0.979371	93.7983	52.7983
13	WEGU	2	3	1	0	0	60	0.02	1.01398	94.1	1.01378	94.0983	53.0983
13	WEGU	2	2	1	0	0	60	0.02	1.02572	94.2	1.02553	94.1983	53.1983
13	WEGU	1	1	1	0	0	60	0.02	1.0376	94.3	1.03741	94.2984	53.2984
13	WEGU	1	3	1	0	0	60	0.02	1.09908	94.8	1.0989	94.7986	53.7986
13	WEGU	1	2	1	0	0	60	0.02	1.17769	95.4	1.17752	95.3987	54.3987
13	WEGU	1	2	1	0	0	60.2	0.0204659	1.20512	95.6	1.20495	95.5987	54.5987
13	WEGU	1	3	1	0	0	60.2	0.0204659	1.33669	96.5	1.33653	96.499	55.499
13	WEGU	2	3	1	0	0	60.4	0.0209426	1.36782	96.7	1.36766	96.699	55.699
13	WEGU	1	1	1	0	0	60.2	0.0204659	1.41589	97	1.41574	96.9991	55.9991
13	WEGU	2	2	1	0	0	60.4	0.0209426	1.64449	98.3	1.64435	98.2993	57.2993
13	WEGU	2	1	1	0	0	60.4	0.0209426	1.74193	98.8	1.7418	98.7994	57.7994
14	ECPA	3	1	1	0	1	59.9	0.0197711	0.873032	92.8	0.872808	92.7978	51.7978
14	ECPA	3	2	1	0	1	59.9	0.0197711	0.979558	93.8	0.979358	93.7982	52.7982
14	ECPA	3	3	1	0	1	59.9	0.0197711	0.9909	93.9	0.990703	93.8983	52.8983
14	ECPA	2	3	1	0	1	60.1	0.0202316	1.17769	95.4	1.17751	95.3987	54.3987
14	ECPA	1	2	1	0	1	60.4	0.0209426	1.20512	95.6	1.20494	95.5987	54.5987
14	ECPA	2	3	1	0	1	59.9	0.0197711	1.23319	95.8	1.23303	95.7989	54.7989
14	ECPA	2	2	1	0	1	59.9	0.0197711	1.26191	96	1.26176	95.9989	54.9989
14	ECPA	1	1	1	0	1	60.5	0.0211851	1.32139	96.4	1.32122	96.3989	55.3989
14	ECPA	2	1	1	0	1	59.9	0.0197711	1.36782	96.7	1.36768	96.6991	55.6991
14	ECPA	3	3	1	0	1	60.4	0.0209426	1.44887	97.2	1.44872	97.1991	56.1991
14	ECPA	2	2	1	0	1	60.1	0.0202316	1.44887	97.2	1.44873	97.1992	56.1992
14	ECPA	3	2	1	0	1	60.4	0.0209426	1.46565	97.3	1.4655	97.2991	56.2991
14	ECPA	3	1	1	0	1	60.4	0.0209426	1.51716	97.6	1.51701	97.5992	56.5992
14	ECPA	1	3	1	0	1	60.5	0.0211851	1.53472	97.7	1.53458	97.6992	56.6992
14	ECPA	2	1	1	0	1	60.1	0.0202316	1.53472	97.7	1.53459	97.6992	56.6992
14	ECPA	1	3	1	0	1	60.4	0.0209426	1.55249	97.8	1.55235	97.7992	56.7992
14	ECPA	1	1	1	0	1	60.4	0.0209426	1.70228	98.6	1.70215	98.5993	57.5993
14	ECPA	1	2	1	0	1	60.5	0.0211851	1.72199	98.7	1.72186	98.6993	57.6993
15	CORA	2	2	1	0	0	59.5	0.0188812	0.502377	88	0.502022	87.9939	46.9939
15	CORA	3	2	1	0	0	59.6	0.0190999	0.625216	89.9	0.624924	89.8959	48.8959
15	CORA	2	3	1	0	0	59.5	0.0188812	0.77809	91.8	0.777861	91.7974	50.7974
15	CORA	1	2	1	0	0	60.2	0.0204659	0.903712	93.1	0.90348	93.0978	52.0978
15	CORA	2	1	1	0	0	59.5	0.0188812	0.903712	93.1	0.903515	93.0981	52.0981
15	CORA	1	3	1	0	0	60.2	0.0204659	0.968345	93.7	0.968128	93.6981	52.6981
15	CORA	1	1	1	0	0	60.2	0.0204659	0.979558	93.8	0.979344	93.7981	52.7981
15	CORA	3	1	1	0	0	59.6	0.0190999	1.00237	94	1.00219	93.9984	52.9984
15	CORA	3	3	1	0	0	59.6	0.0190999	1.02572	94.2	1.02554	94.1985	53.1985
15	CORA	3	2	0	0	0	60.2	0.0204659	1.04961	94.4	1.04942	94.3983	53.3983
15	CORA	1	3	0	0	0	60.2	0.0204659	1.0865	94.7	1.08631	94.6985	53.6985
15	CORA	1	3	1	0	0	60.7	0.0216785	1.16421	95.3	1.164	95.2985	54.2985
15	CORA	1	1	0	0	0	60.2	0.0204659	1.21907	95.7	1.2189	95.6988	54.6988
15	CORA	1	2	0	0	0	60.2	0.0204659	1.21907	95.7	1.2189	95.6988	54.6988
15	CORA	3	1	0	0	0	60.2	0.0204659	1.21907	95.7	1.2189	95.6988	54.6988
15	CORA	3	3	1	0	0	60.5	0.0211851	1.27653	96.1	1.27635	96.0988	55.0988
15	CORA	3	3	0	0	0	60.2	0.0204659	1.30626	96.3	1.3061	96.2989	55.2989
15	CORA	2	1	1	0	0	60.8	0.0219296	1.35217	96.6	1.35199	96.5989	55.5989
15	CORA	1	1	1	0	0	60.3	0.0207028	1.38366	96.8	1.38351	96.799	55.799
15	CORA	3	2	1	0	0	59.6	0.0190999	1.38366	96.8	1.38353	96.7992	55.7992
15	CORA	2	1	0	0	0	60.1	0.0202316	1.43229	97.1	1.43214	97.0991	56.0991
15	CORA	2	2	1	0	0	60.8	0.0219296	1.60705	98.1	1.6069	98.0992	57.0992
15	CORA	3	1	1	0	0	60.5	0.0211851	1.60705	98.1	1.60691	98.0992	57.0992
15	CORA	2	2	0	0	0	60.1	0.0202316	1.62566	98.2	1.62554	98.1993	57.1993
15	CORA	2	3	1	0	0	60.8	0.0219296	1.64449	98.3	1.64434	98.2992	57.2992
15	CORA	3	2	1	0	0	60.5	0.0211851	1.66353	98.4	1.66339	98.3993	57.3993
15	CORA	2	3	1	0	0	60.4	0.0209426	1.66353	98.4	1.6634	98.3993	57.3993
15	CORA	1	2	1	0	0	60.3	0.0207028	1.66353	98.4	1.6634	98.3993	57.3993
15	CORA	2	3	0	0	0	60.1	0.0202316	1.66353	98.4	1.6634	98.3994	57.3994
15	CORA	1	3	1	0	0	60.3	0.0207028	1.68279	98.5	1.68266	98.4993	57.4993
15	CORA	3	3	1	0	0	59.6	0.0190999	1.68279	98.5	1.68268	98.4994	57.4994
15	CORA	3	1	1	0	0	59.6	0.0190999	1.70228	98.6	1.70217	98.5995	57.5995
15	CORA	1	1	1	0	0	61.2	0.0229631	1.72199	98.7	1.72183	98.6992	57.6992
15	CORA	2	1	1	0	0	60.4	0.0209426	1.7621	98.9	1.76197	98.8994	57.8994
15	CORA	1	2	1	0	0	60.7	0.0216785	1.80314	99.1	1.80301	99.0994	58.0994
15	CORA	1	2	1	0	0	61.2	0.0229631	1.82402	99.2	1.82388	99.1993	58.1993
15	CORA	2	2	1	0	0	60.4	0.0209426	1.82402	99.2	1.8239	99.1994	58.1994
15	CORA	1	1	1	0	0	60.7	0.0216785	1.90999	99.6	1.90986	99.5994	58.5994
15	CORA	3	3	1	0	0	60.5	0.0211851	1.90999	99.6	1.90987	99.5995	58.5995
15	CORA	1	3	1	0	0	61.2	0.0229631	2.11851	100.5	2.11838	100.499	59.4995
15	CORA	2	2	1	0	0	60.4	0.0209426	2.3498	101.4	2.3497	101.4	60.3997
15	CORA	3	1	1	0	0	60.5	0.0211851	2.377	101.5	2.37691	101.5	60.4997
15	CORA	3	2	1	0	0	60.5	0.0211851	2.40453	101.6	2.40444	101.6	60.5997
15	CORA	2	3	1	0	0	60.4	0.0209426	2.63651	102.4	2.63643	102.4	61.3997
15	CORA	2	1	1	0	0	60.4	0.0209426	2.89088	103.2	2.8908	103.2	62.1998
16	AMKE	3	2	0	2	0	59.3	0.0184514	0.0532145	68.5	0.0499132	67.9437	26.9437
16	AMKE	3	2	0	2	0	59.2	0.0182402	0.0563677	69	0.0533349	68.5196	27.5196
16	AMKE	3	3	0	2	0	59.3	0.0184514	0.0618059	69.8	0.0589874	69.3946	28.3946
16	AMKE	3	1	1	2	0	59.4	0.0186651	0.0625216	69.9	0.0596705	69.4946	28.4946
16	AMKE	3	2	0	2	0	59.3	0.0184514	0.0625216	69.9	0.0597369	69.5042	28.5042
16	AMKE	3	1	0	2	0	59.3	0.0184514	0.0647187	70.2	0.0620327	69.8318	28.8318
16	AMKE	3	2	1	2	0	59.5	0.0188812	0.0669931	70.5	0.0642773	70.1406	29.1406
16	AMKE	1	3	0	2	0	59	0.017825	0.074307	71.4	0.0721374	71.1426	30.1426
16	AMKE	1	3	1	2	0	59.5	0.0188812	0.0769184	71.7	0.074565	71.4301	30.4301
16	AMKE	1	1	0	2	0	59.1	0.0180314	0.077809	71.8	0.0756909	71.5603	30.5603
16	AMKE	1	2	1	2	0	59.2	0.0182402	0.0796214	72	0.077504	71.7659	30.7659
16	AMKE	1	2	0	2	0	59	0.017825	0.0796214	72	0.0776005	71.7767	30.7767
16	AMKE	1	1	1	2	0	59.2	0.0182402	0.0814761	72.2	0.0794081	71.9767	30.9767
16	AMKE	1	3	1	2	0	59.2	0.0182402	0.0814761	72.2	0.0794081	71.9767	30.9767
16	AMKE	1	2	1	2	0	59.2	0.0182402	0.0824195	72.3	0.0803758	72.0819	31.0819
16	AMKE	3	3	1	2	0	59.4	0.0186651	0.0843393	72.5	0.082248	72.2819	31.2819
16	AMKE	3	1	0	2	0	59.3	0.0184514	0.0843393	72.5	0.0822962	72.287	31.287
16	AMKE	1	2	1	2	0	59.2	0.0182402	0.0853159	72.6	0.0833433	72.3968	31.3968
16	AMKE	2	1	0	2	0	59.8	0.0195447	0.0883141	72.9	0.0861242	72.6819	31.6819
16	AMKE	1	1	1	2	0	59.3	0.0184514	0.0873032	72.8	0.085331	72.6015	31.6015
16	AMKE	1	3	0	2	0	59.1	0.0180314	0.0873032	72.8	0.0854208	72.6107	31.6107
16	AMKE	1	3	1	2	0	59.2	0.0182402	0.0883141	72.9	0.0864099	72.7107	31.7107
16	AMKE	3	1	0	2	0	59.2	0.0182402	0.0893367	73	0.0874548	72.8151	31.8151
16	AMKE	3	1	1	2	0	59.4	0.0186651	0.0903712	73.1	0.0884227	72.9107	31.9107
16	AMKE	3	3	0	2	0	59.3	0.0184514	0.0903712	73.1	0.0884675	72.9151	31.9151
16	AMKE	1	3	1	2	0	59.3	0.0184514	0.093547	73.4	0.0917093	73.2277	32.2277
16	AMKE	3	1	1	2	0	59.6	0.0190999	0.0946303	73.5	0.0926827	73.3194	32.3194
16	AMKE	1	1	1	2	0	59.5	0.0188812	0.0946303	73.5	0.0927275	73.3236	32.3236
16	AMKE	3	3	0	2	0	59.2	0.0182402	0.0946303	73.5	0.0928557	73.3356	32.3356
16	AMKE	3	3	1	2	0	59.5	0.0188812	0.0968345	73.7	0.0949759	73.5317	32.5317
16	AMKE	1	3	1	2	0	59.2	0.0182402	0.0979558	73.8	0.0962425	73.6467	32.6467
16	AMKE	3	2	1	2	0	59.3	0.0184514	0.09909	73.9	0.097357	73.7467	32.7467
16	AMKE	3	2	1	2	0	59.4	0.0186651	0.101398	74.1	0.0996654	73.9503	32.9503
16	AMKE	1	1	1	2	0	59.2	0.0182402	0.101398	74.1	0.0997441	73.9571	32.9571
16	AMKE	2	3	0	2	0	59.8	0.0195447	0.10376	74.3	0.101903	74.1431	33.1431
16	AMKE	2	2	0	2	0	59.5	0.0188812	0.106177	74.5	0.104485	74.3604	33.3604
16	AMKE	3	2	1	2	0	59.4	0.0186651	0.106177	74.5	0.104523	74.3637	33.3637
16	AMKE	1	2	1	2	0	59.3	0.0184514	0.107406	74.6	0.10581	74.4699	33.4699
16	AMKE	1	2	0	2	0	59.1	0.0180314	0.10865	74.7	0.107143	74.5787	33.5787
16	AMKE	1	3	0	2	0	59.1	0.0180314	0.109908	74.8	0.108419	74.6815	33.6815
16	AMKE	3	3	1	2	0	59.3	0.0184514	0.111181	74.9	0.109639	74.7787	33.7787
16	AMKE	3	3	1	2	0	59.4	0.0186651	0.112468	75	0.110909	74.8787	33.8787
16	AMKE	1	1	1	2	0	59.2	0.0182402	0.112468	75	0.110979	74.8842	33.8842
16	AMKE	1	1	0	2	0	59.1	0.0180314	0.115088	75.2	0.113667	75.0921	34.0921
16	AMKE	2	1	0	2	0	60	0.02	0.117769	75.4	0.116058	75.2729	34.2729
16	AMKE	3	3	1	2	0	59.6	0.0190999	0.120512	75.6	0.118989	75.4895	34.4895
16	AMKE	2	2	0	2	0	59.8	0.0195447	0.121907	75.7	0.12033	75.5869	34.5869
16	AMKE	2	3	0	2	0	60	0.02	0.124747	75.9	0.123133	75.7869	34.7869
16	AMKE	1	2	0	2	0	59.1	0.0180314	0.123319	75.8	0.121994	75.7061	34.7061
16	AMKE	3	1	1	2	0	59.3	0.0184514	0.124747	75.9	0.123375	75.8039	34.8039
16	AMKE	2	1	0	2	0	59.5	0.0188812	0.135217	76.6	0.133892	76.5145	35.5145
16	AMKE	2	2	0	2	0	60	0.02	0.143229	77.1	0.141825	77.0145	36.0145
16	AMKE	3	2	1	2	0	59.6	0.0190999	0.146565	77.3	0.145315	77.2256	36.2256
16	AMKE	2	3	0	2	0	59.5	0.0188812	0.158866	78	0.15774	77.9382	36.9382
16	AMKE	2	2	1	2	0	59.7	0.019321	0.160705	78.1	0.15954	78.0368	37.0368
16	AMKE	1	1	0	2	0	59	0.017825	0.162566	78.2	0.161586	78.1475	37.1475
16	AMKE	3	1	1	2	0	59.5	0.0188812	0.164449	78.3	0.163361	78.2424	37.2424
16	AMKE	1	2	1	2	0	59.5	0.0188812	0.168279	78.5	0.167216	78.445	37.445
16	AMKE	2	3	1	2	0	59.7	0.019321	0.180314	79.1	0.179276	79.0498	38.0498
16	AMKE	2	2	1	2	0	59.5	0.0188812	0.204659	80.2	0.203786	80.1629	39.1629
16	AMKE	2	3	1	2	0	59.5	0.0188812	0.229631	81.2	0.228853	81.1705	40.1705
16	AMKE	2	2	1	2	0	60.1	0.0202316	0.23498	81.4	0.234107	81.3677	40.3677
16	AMKE	2	1	1	2	0	59.7	0.019321	0.246054	81.8	0.245294	81.7731	40.7731
16	AMKE	2	3	1	2	0	60.1	0.0202316	0.282508	83	0.281782	82.9777	41.9777
16	AMKE	2	1	1	2	0	60.1	0.0202316	0.292435	83.3	0.291735	83.2792	42.2792
16	AMKE	2	1	1	2	0	59.5	0.0188812	0.292435	83.3	0.291825	83.2819	42.2819
16	AMKE	2	1	1	2	0	59.6	0.0190999	0.331917	84.4	0.331367	84.3856	43.3856
16	AMKE	2	2	1	2	0	59.6	0.0190999	0.355656	85	0.355143	84.9875	43.9875
16	AMKE	2	3	1	2	0	59.6	0.0190999	0.417859	86.4	0.417422	86.3909	45.3909
16	AMKE	2	1	1	2	0	60.1	0.0202316	0.468846	87.4	0.468409	87.3919	46.3919
16	AMKE	2	3	1	2	0	60.1	0.0202316	0.496627	87.9	0.496214	87.8928	46.8928
16	AMKE	2	2	1	2	0	60.1	0.0202316	0.726156	91.2	0.725874	91.1966	50.1966
17	ROPI	3	2	1	0	1	59.5	0.0188812	0.618059	89.8	0.617771	89.7959	48.7959
17	ROPI	3	1	1	0	1	59.4	0.0186651	0.625216	89.9	0.624937	89.8961	48.8961
17	ROPI	3	2	1	0	1	59.4	0.0186651	0.639779	90.1	0.639507	90.0963	49.0963
17	ROPI	3	1	1	0	1	59.2	0.0182402	0.662262	90.4	0.662011	90.3967	49.3967
17	ROPI	3	3	1	0	1	59.2	0.0182402	0.669931	90.5	0.669683	90.4968	49.4968
17	ROPI	3	2	1	0	1	59.2	0.0182402	0.709627	91	0.709392	90.9971	49.9971
17	ROPI	3	1	1	0	1	59.6	0.0190999	0.74307	91.4	0.742825	91.3971	50.3971
17	ROPI	3	2	1	0	1	59.6	0.0190999	0.863038	92.7	0.862827	92.6979	51.6979
17	ROPI	3	3	1	0	1	59.6	0.0190999	0.903712	93.1	0.90351	93.0981	52.0981
17	ROPI	3	2	0	0	1	59.3	0.0184514	0.979558	93.8	0.979384	93.7985	52.7985
17	ROPI	3	3	1	0	1	59.8	0.0195447	1.02572	94.2	1.02554	94.1984	53.1984
17	ROPI	3	3	0	0	1	59.3	0.0184514	1.02572	94.2	1.02556	94.1986	53.1986
17	ROPI	2	3	1	0	1	59.8	0.0195447	1.04961	94.4	1.04943	94.3985	53.3985
17	ROPI	3	2	1	0	1	59.8	0.0195447	1.0865	94.7	1.08632	94.6986	53.6986
17	ROPI	3	1	1	0	1	59.5	0.0188812	1.09908	94.8	1.09892	94.7987	53.7987
17	ROPI	3	3	1	0	1	59.4	0.0186651	1.12468	95	1.12453	94.9988	53.9988
17	ROPI	3	3	1	0	1	59.5	0.0188812	1.16421	95.3	1.16405	95.2989	54.2989
17	ROPI	1	3	0	0	1	59.2	0.0182402	1.17769	95.4	1.17755	95.399	54.399
17	ROPI	3	1	1	0	1	59.8	0.0195447	1.19132	95.5	1.19116	95.4988	54.4988
17	ROPI	3	1	0	0	1	59.3	0.0184514	1.20512	95.6	1.20498	95.599	54.599
17	ROPI	2	2	1	0	1	59.8	0.0195447	1.21907	95.7	1.21892	95.6989	54.6989
17	ROPI	1	1	1	0	1	59.5	0.0188812	1.26191	96	1.26177	95.999	54.999
17	ROPI	2	2	0	0	1	59.7	0.019321	1.27653	96.1	1.27638	96.099	55.099
17	ROPI	1	1	1	0	1	59.6	0.0190999	1.27653	96.1	1.27638	96.099	55.099
17	ROPI	1	3	1	0	1	59.6	0.0190999	1.27653	96.1	1.27638	96.099	55.099
17	ROPI	2	1	1	0	1	59.8	0.0195447	1.30626	96.3	1.30611	96.299	55.299
17	ROPI	2	1	0	0	1	59.7	0.019321	1.30626	96.3	1.30612	96.299	55.299
17	ROPI	2	3	0	0	1	59.7	0.019321	1.30626	96.3	1.30612	96.299	55.299
17	ROPI	1	1	1	0	1	59.5	0.0188812	1.30626	96.3	1.30612	96.2991	55.2991
17	ROPI	1	2	1	0	1	59.5	0.0188812	1.32139	96.4	1.32125	96.3991	55.3991
17	ROPI	1	3	1	0	1	59.5	0.0188812	1.32139	96.4	1.32125	96.3991	55.3991
17	ROPI	2	2	1	0	1	59.8	0.0195447	1.38366	96.8	1.38352	96.7991	55.7991
17	ROPI	2	1	1	0	1	59.8	0.0195447	1.39968	96.9	1.39955	96.8992	55.8992
17	ROPI	1	1	0	0	1	59.2	0.0182402	1.41589	97	1.41577	96.9993	55.9993
17	ROPI	1	2	0	0	1	59.2	0.0182402	1.46565	97.3	1.46554	97.2993	56.2993
17	ROPI	2	3	1	0	1	59.8	0.0195447	1.51716	97.6	1.51703	97.5993	56.5993
17	ROPI	1	3	1	0	1	59.5	0.0188812	1.51716	97.6	1.51704	97.5993	56.5993
17	ROPI	1	3	1	0	1	59.3	0.0184514	1.51716	97.6	1.51704	97.5994	56.5994
17	ROPI	2	1	1	0	1	59.8	0.0195447	1.72199	98.7	1.72188	98.6994	57.6994
17	ROPI	2	2	1	0	1	60.2	0.0204659	1.7621	98.9	1.76198	98.8994	57.8994
17	ROPI	1	2	1	0	1	59.3	0.0184514	1.7825	99	1.78241	98.9995	57.9995
17	ROPI	1	2	1	0	1	59.7	0.019321	1.80314	99.1	1.80304	99.0995	58.0995
17	ROPI	1	2	1	0	1	59.6	0.0190999	1.88812	99.5	1.88803	99.4996	58.4996
17	ROPI	1	2	1	0	1	59.5	0.0188812	2.07028	100.3	2.0702	100.3	59.2996
17	ROPI	2	3	1	0	1	60.2	0.0204659	2.14304	100.6	2.14294	100.6	59.5996
17	ROPI	1	1	1	0	1	59.7	0.019321	2.14304	100.6	2.14295	100.6	59.5996
17	ROPI	1	3	1	0	1	59.7	0.019321	2.19296	100.8	2.19287	100.8	59.7997
17	ROPI	2	1	1	0	1	60.2	0.0204659	2.24404	101	2.24394	101	59.9996
17	ROPI	2	2	1	0	1	59.8	0.0195447	2.29631	101.2	2.29622	101.2	60.1997
17	ROPI	1	1	1	0	1	59.3	0.0184514	2.46054	101.8	2.46047	101.8	60.7998
17	ROPI	2	2	1	0	1	59.8	0.0195447	2.54701	102.1	2.54693	102.1	61.0997
17	ROPI	2	1	1	0	1	59.8	0.0195447	2.82508	103	2.82501	103	61.9998
17	ROPI	2	3	1	0	1	59.8	0.0195447	2.99247	103.5	2.99241	103.5	62.4998
17	ROPI	2	3	1	0	1	59.8	0.0195447	3.31917	104.4	3.31912	104.4	63.3998

## Sheet: Effect sizes by species
Species		Mean SPL Partial			Effect Sizes
	velvet?	Treatment 1	Treatment 2	Treatment 3	Treat 2 vs Treat 1	Treat. 2 vs Treat 3	Treat 1 vs Treat. 3
1	1	39.2176	49.7001	40.604	10.4825	9.09608	-1.38643
2	1	25.391	43.5173	35.0924	18.1263	8.42493	-9.70135
3	1	27.1016	45.0319	33.4509	17.9303	11.5809	-6.34934
4	0	54.2206	55.7406	53.0483	1.51998	2.69227	1.1723
5	0	54.8481	57.3327	53.9821	2.48464	3.35066	0.866025
6	0	52.2309	57.3134	51.9733	5.08256	5.34008	0.25752
7	0	63.6664	66.5498	62.3831	2.88332	4.16662	1.2833
8	0	62.4664	59.7329	61.8664	-2.73347	-2.13343	0.600045
9	1	25.0574	43.7757	29.2128	18.7182	14.5629	-4.15533
10	0	40.8947	47.9969	41.8725	7.10214	6.12439	-0.977747
11	0	59.4662	62.4665	56.8659	3.00022	5.60057	2.60035
12	0	59.6439	61.8886	61.0108	2.24468	0.877769	-1.36691
13	0	54.5988	54.9654	52.0311	0.366656	2.93435	2.56769
14	0	56.4658	55.4657	54.4319	-1.0001	1.03373	2.03383
15	0	55.8522	56.5388	55.9122	0.686587	0.626578	-0.060009
16	1	32.5079	39.5268	31.7794	7.0189	7.74747	0.728569
17	0	56.9604	57.8771	51.8867	0.916673	5.99043	5.07376
